# Supplementary material for: Inflammatory bowel disease and rheumatoid arthritis share a common genetic structure
Source: Front Immunol. 2024 Jun 13;15:1359857. doi: 10.3389/fimmu.2024.1359857 (PMC11208460; doi:10.3389/fimmu.2024.1359857)
Supplement: Supplementary file 2 [file DataSheet_2.xlsx]

## Sheet: Table S1
Supplementary Table S1. The MR analysis results
Exposure	Outcome	method	nsnp	b	se	pval	lo_ci	up_ci	or	or_lci95	or_uci95		Heterogeneity test				Pleiotropy test			F
													Method	Q	P		egger_intercept	P
IBD	RA	Inverse variance weighted (multiplicative random effects)	81	0.0512156	0.0177452	0.00389969	0.016435	0.0859962	1.05255	1.01657	1.0898		MR Egger	124.312	0.000865949		0.00469774	0.387302		29.86-500.60
													Inverse variance weighted	125.501	0.000876244
CD	RA	Inverse variance weighted (multiplicative random effects)	66	0.0143154	0.0165087	0.385861	-0.0180415	0.0466724	1.01442	0.98212	1.04778		MR Egger	138.382	2.12267e-07		0.00755707	0.297798		30.15-489.58
													Inverse variance weighted	140.765	1.62919e-07
UC	RA	Inverse variance weighted (multiplicative random effects)	42	0.0258131	0.0193068	0.181224	-0.0120282	0.0636544	1.02615	0.988044	1.06572		MR Egger	65.7117	0.00636655		-0.00355324	0.719973		30.47-186.78
													Inverse variance weighted	65.9259	0.00807257
RA	IBD	Inverse variance weighted (multiplicative random effects)	8	0.0889481	0.101021	0.378594	-0.109053	0.28695	1.09302	0.896682	1.33236		MR Egger	14.2023	0.0274559		0.0705944	0.0710164		29.80-89.12
													Inverse variance weighted	25.5612	0.000603147
RA	CD	Inverse variance weighted (multiplicative random effects)	17	0.154126	0.108293	0.154669	-0.0581282	0.366379	1.16664	0.943529	1.4425		MR Egger	149.112	3.62118e-24		0.0131612	0.626166		29.80-1008.31
													Inverse variance weighted	151.57	3.82866e-24
RA	UC	Inverse variance weighted (multiplicative random effects)	16	0.156575	0.10819	0.147834	-0.0554771	0.368628	1.1695	0.946034	1.44575		MR Egger	89.4552	4.80925e-13		0.0454829	0.138959		29.80-414.04
													Inverse variance weighted	105.186	1.34623e-15
IBD	ukb-b-9125	Inverse variance weighted (multiplicative random effects)	90	0.000451106	0.000277314	0.103802	-9.24297e-05	0.000994641	1.00045	0.999908	1.001		MR Egger	140.33	0.000331612		7.57209e-05	0.376575		29.86-500.60
													Inverse variance weighted	141.59	0.000331337
CD	ukb-b-9125	Inverse variance weighted (multiplicative random effects)	69	0.000414333	0.00022366	0.0639527	-2.40414e-05	0.000852707	1.00041	0.999976	1.00085		MR Egger	99.9303	0.00563055		6.71813e-05	0.520752		30.15-489.58
													Inverse variance weighted	100.552	0.00629773
UC	ukb-b-9125	Inverse variance weighted (multiplicative random effects)	44	0.000113165	0.000351716	0.747642	-0.000576198	0.000802527	1.00011	0.999424	1.0008		MR Egger	78.7884	0.000504043		0.000188106	0.285623		30.47-182.02
													Inverse variance weighted	80.9827	0.000406511

## Sheet: Table S2
Supplementary Table S2.The Common genetic risk locus between IBD and RA
rsID	A1	A2	nearestGene	func	CADD	zscore_IBD	zscore_RA	pval_IBD	pval_RA	min_conjfdr
rs1240746	G	A	CCNL2	intronic	0.952	4.79102	3.93207	1.66e-06	8.42e-05	0.00912
rs72836344	T	G	ACOXL	intronic	10.13	4.39046	3.92804	1.13e-05	8.56e-05	0.00925
rs12612769	C	A	STAT4	intronic	4.894	-3.75583	5.94746	0.000173	2.72e-09	0.00921
rs58874807	T	C	FOXP1	intronic	0.932	-4.12966	-4.47231	3.63e-05	7.74e-06	0.00228
rs353341	G	A	LINC00604	intergenic	15.35	-4.36113	-3.98527	1.29e-05	6.74e-05	0.00756
rs10040327	A	C	ANKRD55	intronic	1.896	-4.47975	-3.94106	7.47e-06	8.11e-05	0.00882
rs6933404	C	T	RP11-95M15.1	intergenic	5.795	5.37388	4.24286	7.71e-08	2.21e-05	0.00297
rs365189	A	G	RP1-167A14.2	ncRNA_intronic	2.558	-7.25951	-4.40759	3.88e-13	1.05e-05	0.00159
rs6470634	G	T	RP11-89M16.1	ncRNA_intronic	2.734	-3.86764	-4.53857	0.00011	5.66e-06	0.00617
rs10774624	A	G	RP3-473L9.4	ncRNA_intronic	4.691	5.47024	6.17427	4.49e-08	6.65e-10	4.57e-06
rs9532462	T	C	SNORD116	intergenic	7.011	3.75899	4.7096	0.000171	2.48e-06	0.0091
rs865719	G	A	RP11-435I10.5	intergenic	0.296	6.73889	4.03271	1.6e-11	5.51e-05	0.00639
rs117504211	C	A	GSDMB	intergenic	1.906	4.60102	3.99071	4.2e-06	6.59e-05	0.00741
rs7209599	T	C	C17orf67	downstream	0.115	-4.21936	4.38317	2.45e-05	1.17e-05	0.00175
rs12967678	A	G	PTPN2	intronic	0.128	7.62304	4.13816	2.48e-14	3.5e-05	0.00436
rs75407602	T	C	ICAM1:CTD-2369P2.8	ncRNA_exonic	4.129	-6.21366	-6.57865	5.18e-10	4.75e-11	6.37e-08
rs12624433	A	G	SLC12A5	intronic	4.235	4.05749	-5.0999	4.96e-05	3.4e-07	0.00301
rs8121509	C	T	OPRL1	intronic	9.822	3.92663	4.91923	8.61e-05	8.69e-07	0.00496
rs5754100	C	T	UBE2L3	intronic	4.615	7.47565	4.10172	7.68e-14	4.1e-05	0.00497
rs5757611	T	C	RPL3	downstream	0.14	7.95476	4.30375	1.79e-15	1.68e-05	0.00236

## Sheet: Table S3
Supplementary Table S3.The Common genetic risk locus between CD and RA
rsID	A1	A2	nearestGene	func	CADD	zscore_CD	zscore_RA	min_conjfdr	pval_CD	pval_RA
rs72685677	T	C	MAGI3	intergenic	0.095	-4.94367	7.44496	6.5e-05	7.67e-07	9.7e-14
rs11901096	A	G	snoU13	intergenic	2.255	3.73154	4.53285	0.00901	0.00019	5.82e-06
rs12633797	G	A	FOXP1	intronic	1.068	-3.80444	-4.65711	0.00694	0.000142	3.21e-06
rs4621594	G	A	LINC00604	intergenic	20.7	-5.9339	-3.93528	0.0077	2.96e-09	8.31e-05
rs10040327	A	C	ANKRD55	intronic	1.896	-4.68998	-3.94235	0.00749	2.73e-06	8.07e-05
rs2236313	C	T	RP11-514O12.4:RNASET2	intronic	3.329	-6.97853	-4.24827	0.00244	2.98e-12	2.15e-05
rs4629805	T	C	AC020743.4	intergenic	1.54	3.9345	4.16372	0.00429	8.34e-05	3.13e-05
rs6470633	C	T	RP11-89M16.1	ncRNA_intronic	7.077	-3.77528	-5.3456	0.00768	0.00016	9.01e-08
rs10156624	G	A	FAM205A	intergenic	1.164	-3.71786	-4.40593	0.00944	0.000201	1.05e-05
rs706779	C	T	IL2RA	intronic	3.413	4.35381	-5.23219	0.000852	1.34e-05	1.68e-07
rs11228702	A	G	OR5AP2	intergenic	0.103	-3.92958	3.87986	0.00941	8.51e-05	0.000105
rs10774624	A	G	RP3-473L9.4	ncRNA_intronic	4.691	4.63114	6.17628	0.00027	3.64e-06	6.56e-10
rs3986805	G	A	NPIPB6	intergenic	1.386	5.36325	3.87502	0.00958	8.17e-08	0.000107
rs117504211	C	A	GSDMB	intergenic	1.906	3.90894	3.99201	0.00626	9.27e-05	6.55e-05
rs7209599	T	C	C17orf67	downstream	0.115	-4.48954	4.3846	0.00147	7.14e-06	1.16e-05
rs12967678	A	G	PTPN2	intronic	0.128	8.67903	4.13951	0.00365	3.99e-18	3.48e-05
rs75407602	T	C	ICAM1:CTD-2369P2.8	ncRNA_exonic	4.129	-5.93571	-6.58079	3.08e-07	2.93e-09	4.68e-11
rs12624433	A	G	SLC12A5	intronic	4.235	4.249	-5.10156	0.00129	2.15e-05	3.37e-07
rs259976	A	G	ZNF831	intronic	1.6	4.3134	3.87668	0.00952	1.61e-05	0.000106
rs5754100	C	T	UBE2L3	intronic	4.615	7.69414	4.10306	0.00416	1.42e-14	4.08e-05
rs5757610	T	C	RPL3	downstream	1.46	6.5968	4.30078	0.00201	4.2e-11	1.7e-05

## Sheet: Table S4
Supplementary Table S4.The Common genetic risk locus between UC and RA
rsID	A1	A2	nearestGene	func	CADD	zscore_UC	zscore_RA	min_conjfdr	pval_UC	pval_RA
rs2258734	A	G	RP3-395M20.8	ncRNA_exonic	0.075	-5.0606	-4.494	0.00188	4.18e-07	6.99e-06
rs17484848	C	T	BCL2L11	intronic	5.645	4.20222	4.02706	0.00963	2.64e-05	5.65e-05
rs6933404	C	T	RP11-95M15.1	intergenic	5.795	7.48494	4.24275	0.00468	7.16e-14	2.21e-05
rs6456146	T	C	FGFR1OP:RP11-517H2.6	ncRNA_intronic	0.572	4.12725	4.49125	0.00469	3.67e-05	7.08e-06
rs4728141	C	T	IRF5	intergenic	8.415	5.13113	6.15837	9.54e-05	2.88e-07	7.35e-10
rs10774624	A	G	RP3-473L9.4	ncRNA_intronic	4.691	4.08441	6.1741	0.00538	4.42e-05	6.65e-10
rs9532463	A	G	SNORD116	intergenic	5.127	3.89194	4.7068	0.00977	9.94e-05	2.52e-06
rs865719	G	A	RP11-435I10.5	intergenic	0.296	4.96873	4.0326	0.00946	6.74e-07	5.52e-05
rs12967678	A	G	PTPN2	intronic	0.128	3.93951	4.13805	0.00846	8.16e-05	3.5e-05
rs75407602	T	C	ICAM1:CTD-2369P2.8	ncRNA_exonic	4.129	-3.91209	-6.57847	0.00922	9.15e-05	4.75e-11
rs6090040	C	A	TCEA2	intronic	2.89	-4.71883	-4.40026	0.00267	2.37e-06	1.08e-05
rs5754100	C	T	UBE2L3	intronic	4.615	4.37712	4.10161	0.00754	1.2e-05	4.1e-05
rs5757610	T	C	RPL3	downstream	1.46	5.54885	4.29926	0.00384	2.88e-08	1.71e-05

## Sheet: Table S5
Supplementary Table S5.The mapping gene between IBD and RA
symbol	chr	start	end	type
ACAP3	1	1227756	1244989	protein_coding
PUSL1	1	1243947	1247057	protein_coding
CPSF3L	1	1246965	1260071	protein_coding
GLTPD1	1	1260136	1264277	protein_coding
TAS1R3	1	1266694	1270686	protein_coding
DVL1	1	1270656	1284730	protein_coding
MXRA8	1	1288069	1297157	protein_coding
AURKAIP1	1	1309110	1310875	protein_coding
CCNL2	1	1321091	1334708	protein_coding
RP4-758J18.2	1	1334902	1337426	protein_coding
MRPL20	1	1337288	1342693	protein_coding
ANKRD65	1	1353800	1357149	protein_coding
ACOXL	2	111490150	111875799	protein_coding
BCL2L11	2	111876955	111926024	protein_coding
STAT4	2	191894302	192016322	protein_coding
FOXP1	3	71003844	71633140	protein_coding
ANKRD55	5	55395507	55529186	protein_coding
RP11-514O12.4	6	167271582	167369612	protein_coding
RNASET2	6	167342992	167370679	protein_coding
FGFR1OP	6	167412670	167466201	protein_coding
CCR6	6	167525295	167553184	protein_coding
SH2B3	12	111843752	111889427	protein_coding
ATXN2	12	111890018	112037480	protein_coding
BRAP	12	112079950	112123790	protein_coding
ACAD10	12	112123857	112194903	protein_coding
RP11-162P23.2	12	112191694	112229222	protein_coding
ALDH2	12	112204691	112247782	protein_coding
MAPKAPK5	12	112279782	112334343	protein_coding
NAA25	12	112464500	112546826	protein_coding
TRAFD1	12	112563305	112591407	protein_coding
HECTD4	12	112597992	112819896	protein_coding
RPL6	12	112842994	112856642	protein_coding
PTPN11	12	112856155	112947717	protein_coding
RPH3A	12	113008184	113336686	protein_coding
SBK1	16	28303840	28335170	protein_coding
NPIPB6	16	28353876	28374829	protein_coding
EIF3CL	16	28390900	28415200	protein_coding
NPIPB7	16	28467693	28481868	protein_coding
CLN3	16	28477974	28503333	protein_coding
CLN3	16	28477983	28506896	protein_coding
APOBR	16	28505970	28510291	protein_coding
IL27	16	28510683	28523372	protein_coding
NUPR1	16	28548606	28550495	protein_coding
CCDC101	16	28565236	28603111	protein_coding
SULT1A2	16	28603264	28608430	protein_coding
SULT1A1	16	28616903	28634946	protein_coding
NPIPB8	16	28648975	28670003	protein_coding
EIF3C	16	28699879	28747051	protein_coding
NPIPB9	16	28763108	28784128	protein_coding
ATXN2L	16	28834356	28848558	protein_coding
TUFM	16	28853732	28857729	protein_coding
SH2B1	16	28857921	28885526	protein_coding
ATP2A1	16	28889726	28915830	protein_coding
RABEP2	16	28915742	28947847	protein_coding
CD19	16	28943260	28950667	protein_coding
NFATC2IP	16	28962128	28978418	protein_coding
SPNS1	16	28985542	28995869	protein_coding
LAT	16	28996147	29002104	protein_coding
FBXL20	17	37415384	37558776	protein_coding
NEUROD2	17	37759789	37766030	protein_coding
GRB7	17	37894180	37903544	protein_coding
GSDMB	17	38060848	38076107	protein_coding
GSDMA	17	38119226	38134019	protein_coding
C17orf67	17	54869274	54916134	protein_coding
DGKE	17	54911460	54946036	protein_coding
PTPN2	18	12785477	12929642	protein_coding
ICAM1	19	10381511	10397291	protein_coding
ICAM4	19	10397643	10399198	protein_coding
ICAM5	19	10400657	10407454	protein_coding
ZGLP1	19	10415479	10420556	protein_coding
CTD-2369P2.10	19	10416103	10426685	protein_coding
FDX1L	19	10416103	10426691	protein_coding
CTD-2369P2.12	19	10426147	10431354	protein_coding
RAVER1	19	10426888	10444316	protein_coding
TYK2	19	10461209	10491352	protein_coding
CDC37	19	10501810	10530797	protein_coding
PDE4A	19	10527449	10580305	protein_coding
KEAP1	19	10596796	10614417	protein_coding
SLC12A5	20	44650356	44688784	protein_coding
NCOA5	20	44689624	44718591	protein_coding
CD40	20	44746911	44758502	protein_coding
TCEA2	20	62681189	62703700	protein_coding
RGS19	20	62704534	62711323	protein_coding
OPRL1	20	62711526	62731996	protein_coding
C20orf201	20	62714733	62715712	protein_coding
RIMBP3C	22	21899646	21905750	protein_coding
UBE2L3	22	21903736	21978323	protein_coding
YDJC	22	21982378	21984353	protein_coding
CCDC116	22	21987005	21991616	protein_coding
AL031590.1	22	39656865	39657063	protein_coding
RPL3	22	39708887	39716394	protein_coding
SYNGR1	22	39745930	39781593	protein_coding

## Sheet: Table S6
Supplementary Table S6.The SNP table(IBDvsRA)
rsID	chr	non_effect_allele	effect_allele	MAF	nearestGene	func	CADD
rs61766198	1	T	C	0.1928	ACAP3	upstream	8.789
rs11590283	1	A	G	0.1948	PUSL1	intronic	5.311
rs12103	1	C	T	0.1879	CPSF3L	exonic	0.142
rs12142199	1	A	G	0.1948	CPSF3L	exonic	16.23
rs35946613	1	A	G	0.1839	TAS1R3	intergenic	5.052
rs307370	1	G	A	0.165	DVL1	intronic	7.334
rs34841888	1	C	G	0.1819	MXRA8	intronic	4.754
rs2649599	1	G	A	0.1849	AURKAIP1	intergenic	4.671
rs9730511	1	C	G	0.1889	AURKAIP1	upstream	6.62
rs34582295	1	T	C	0.1909	RP5-890O3.3	intergenic	0.049
rs11489820	1	C	G	0.1918	RP5-890O3.3	upstream	1.712
rs9727393	1	G	C	0.1849	CCNL2	intergenic	9.272
rs12729599	1	G	A	0.1859	CCNL2	intronic	5.311
rs35654872	1	C	CCT	0.1849	CCNL2	intronic	3.632
rs9726836	1	A	G	0.1849	CCNL2	intronic	0.179
rs1240748	1	T	C	0.1859	CCNL2	intronic	4.821
rs1240747	1	A	G	0.1829	CCNL2	intronic	1.838
rs1240746	1	A	G	0.1809	CCNL2	intronic	0.952
rs1240708	1	A	G	0.1819	RP4-758J18.2	UTR3	6.85
rs1240709	1	A	G	0.1839	MRPL20	UTR3	6.02
rs1240718	1	A	C	0.1839	RP4-758J18.13	downstream	1.502
rs72946301	2	G	A	0.1113	ACOXL:AC096670.3	ncRNA_intronic	1.842
rs143791406	2	CT	C	0.1123	ACOXL:AC096670.3	ncRNA_intronic	1.435
rs139541361	2	TTGAG	T	0.1103	ACOXL:AC096670.3	ncRNA_intronic	4.222
rs77004761	2	T	A	0.1193	ACOXL:AC096670.3	ncRNA_intronic	0.322
rs72836344	2	G	T	0.1183	ACOXL	intronic	10.13
rs72836345	2	T	C	0.1193	BCL2L11	upstream:downstream	7.245
rs72836346	2	G	C	0.09245	BCL2L11	upstream:downstream	12.15
rs113135335	2	T	G	0.1173	BCL2L11	exonic	3.694
rs72836348	2	G	A	0.1173	BCL2L11	intronic	2.282
rs72836349	2	T	C	0.1173	BCL2L11	intronic	0.688
rs72836352	2	C	T	0.1163	BCL2L11	intronic	7.251
rs17484848	2	T	C	0.1153	BCL2L11	intronic	5.645
rs144569746	2	C	T	0.1163	BCL2L11	intronic	1.202
rs13405741	2	T	C	0.1103	BCL2L11	intronic	2.44
rs72837816	2	A	C	0.1163	BCL2L11	intronic	2.79
rs68021656	2	G	GT	0.1163	BCL2L11	UTR3	0.914
rs72837826	2	G	T	0.1133	BCL2L11	intergenic	1.585
rs79950062	2	T	C	0.1471	AC108463.1	intergenic	1.915
rs72837843	2	G	A	0.1322	MIR4435-1HG	ncRNA_intronic	1.124
rs376290829	2	C	A	0.1322	MIR4435-1HG	ncRNA_intronic	2.303
rs72837847	2	A	G	0.1322	MIR4435-1HG	ncRNA_intronic	6.745
rs6720394	2	T	G	0.1322	MIR4435-1HG	ncRNA_intronic	1.376
rs72837849	2	T	C	0.1322	MIR4435-1HG	ncRNA_intronic	0.265
rs72837850	2	A	G	0.1322	MIR4435-1HG	ncRNA_intronic	4.768
rs72837868	2	A	G	0.1342	MIR4435-1HG	ncRNA_intronic	0.428
rs545189732	2	C	G	0.1312	MIR4435-1HG	ncRNA_intronic	7.146
rs115636853	2	C	G	0.1362	MIR4435-1HG	ncRNA_intronic	3.697
rs374722324	2	G	A	0.1312	MIR4435-1HG:AC068491.2	ncRNA_intronic	4.573
rs368013776	2	C	T	0.1312	MIR4435-1HG:AC068491.2	ncRNA_intronic	0.15
rs73956806	2	C	T	0.1312	MIR4435-1HG:AC068491.2	ncRNA_intronic	1.373
rs185241389	2	C	T	0.1312	MIR4435-1HG:AC068491.2	ncRNA_intronic	0.437
rs3024886	2	G	A	0.1988	STAT4	intronic	8.586
rs3821236	2	G	A	0.1988	STAT4	intronic	5.301
rs12465689	2	C	T	0.1978	STAT4	intronic	0.166
rs16833214	2	A	G	0.1988	STAT4	intronic	2.408
rs35593987	2	AC	A	0.1938	STAT4	intronic	0.007
rs11893432	2	C	G	0.1938	STAT4	intronic	0.374
rs3024859	2	C	T	0.1928	STAT4	intronic	0.722
rs3024847	2	A	T	0.4175	STAT4	intronic	5.612
rs1517352	2	C	A	0.3996	STAT4	intronic	1.578
rs13017460	2	G	A	0.4155	STAT4	intronic	3.03
rs13426947	2	G	A	0.1909	STAT4	intronic	2.74
rs10168266	2	C	T	0.1809	STAT4	intronic	0.746
rs11889341	2	C	T	0.2286	STAT4	intronic	2.455
rs6736175	2	T	C	0.4125	STAT4	intronic	0.203
rs16833249	2	T	C	0.4125	STAT4	intronic	1.451
rs12612769	2	A	C	0.1918	STAT4	intronic	4.894
rs10931481	2	A	G	0.3111	STAT4	intronic	3.494
rs10553577	2	TATA	T	0.2336	STAT4	intronic	1.31
rs11693480	2	A	C	0.4155	STAT4	intronic	1.231
rs4274624	2	T	C	0.2316	STAT4	intronic	1.263
rs4853458	2	G	A	0.2306	STAT4	intronic	2.182
rs148150767	2	T	C	0.3171	STAT4	intronic	0.249
rs113429865	2	A	T	0.2386	STAT4	intronic	9.091
rs11691317	2	T	C	0.4185	STAT4	intronic	7.049
rs4853459	2	C	T	0.2386	STAT4	intronic	0.211
rs71030323	2	GA	G	0.2555	STAT4	intronic	1.088
rs7574865	2	G	T	0.2296	STAT4	intronic	7.767
rs12463658	2	A	C	0.4185	STAT4	intronic	2.868
rs7568275	2	C	G	0.2316	STAT4	intronic	1.308
rs8179673	2	T	C	0.2346	STAT4	intronic	1.105
rs10181656	2	C	G	0.2336	STAT4	intronic	3.14
rs7582694	2	G	C	0.2336	STAT4	intronic	0.069
rs13006509	2	G	T	0.4245	STAT4	intronic	0.465
rs10174238	2	A	G	0.2435	STAT4	intronic	0.691
rs4677532	3	A	G	0.3598	FOXP1	intronic	8.221
rs2321499	3	A	T	0.4652	FOXP1	intronic	0.006
rs61593374	3	T	C	0.4712	FOXP1	intronic	1.609
rs9877741	3	C	A	0.4602	FOXP1	intronic	1.515
rs61651183	3	G	A	0.3926	FOXP1	intronic	12.84
rs58874807	3	C	T	0.3628	FOXP1	intronic	0.932
rs17008267	3	G	A	0.3509	FOXP1	intronic	3.421
rs4677551	3	G	A	0.3618	FOXP1	intronic	2.777
rs1522177	3	G	A	0.4543	FOXP1	intronic	0.888
rs6800929	3	G	A	0.4533	FOXP1	intronic	2.582
rs10865657	3	C	T	0.3668	FOXP1	intronic	16.19
rs12633797	3	A	G	0.3678	FOXP1	intronic	1.068
rs7632470	3	C	T	0.3827	FOXP1	intronic	0.052
rs17699304	3	G	A	0.3837	FOXP1	intronic	12.34
rs6790679	3	C	T	0.3827	FOXP1	intronic	11.57
rs4677021	3	T	C	0.3897	FOXP1	intronic	2.956
rs67286443	5	C	T	0.3559	LINC00604	intergenic	0.062
rs453535	5	T	C	0.3579	LINC00604	intergenic	11.7
rs34469103	5	CT	C	0.3579	LINC00604	intergenic	1.615
rs13190066	5	C	A	0.3559	LINC00604	intergenic	0.04
rs573153684	5	GA	GAA	0.333	LINC00604	intergenic	NA
rs540009329	5	GA	G	0.0994	LINC00604	intergenic	0.904
rs443383	5	G	T	0.3559	LINC00604	intergenic	1.679
5:40187126:G:T	5	G	T	0.3559	LINC00604	intergenic	1.239
rs439879	5	A	G	0.3579	LINC00604	intergenic	1.792
rs364636	5	C	T	0.3579	LINC00604	intergenic	3.453
rs448997	5	T	C	0.3579	LINC00604	intergenic	0.357
rs353376	5	C	G	0.3559	LINC00604	intergenic	0.064
rs71606574	5	C	CAATAT	0.3549	LINC00604	intergenic	4.902
rs171331	5	A	C	0.3579	LINC00604	intergenic	1.55
5:40190603:CA:CAAA	5	CA	CAAA	0.02783	LINC00604	NA	NA
5:40190603:CA:CAA	5	CA	CAA	0.329	LINC00604	NA	NA
rs578068416	5	CA	C	0.03181	LINC00604	intergenic	0.916
rs351630	5	A	G	0.3539	LINC00604	intergenic	3.246
rs351629	5	G	C	0.3539	LINC00604	intergenic	0.084
rs351628	5	C	T	0.3539	LINC00604	intergenic	1.472
rs351636	5	G	T	0.3519	LINC00604	intergenic	2.064
rs351634	5	T	G	0.3519	LINC00604	intergenic	5.341
rs13170442	5	T	G	0.3559	LINC00604	intergenic	5.383
rs424038	5	A	C	0.3618	LINC00604	intergenic	0.159
rs353391	5	G	T	0.3569	LINC00604	intergenic	12.87
rs353392	5	T	G	0.3559	LINC00604	intergenic	13.04
rs17223103	5	G	T	0.2893	LINC00604	intergenic	0.942
rs112323654	5	A	G	0.2893	LINC00604	intergenic	5.7
rs353339	5	C	A	0.2883	LINC00604	intergenic	0.561
rs78377160	5	G	A	0.2326	LINC00604	intergenic	0.792
rs78127672	5	T	G	0.2893	LINC00604	intergenic	21.7
rs353341	5	A	G	0.2903	LINC00604	intergenic	15.35
rs353342	5	G	A	0.2903	LINC00604	intergenic	13.45
rs4621594	5	A	G	0.2326	LINC00604	intergenic	20.7
rs353344	5	A	G	0.2913	LINC00604	intergenic	3.218
rs2161547	5	A	G	0.2893	LINC00604	intergenic	0.721
rs181326	5	A	G	0.2913	LINC00604	intergenic	1.082
rs4957256	5	C	T	0.2326	LINC00604	intergenic	2.093
rs4957257	5	A	T	0.2893	LINC00604	intergenic	1.227
rs10629716	5	T	TAAA	0.3708	LINC00604	intergenic	1.521
rs353315	5	C	T	0.2903	LINC00604	intergenic	0.448
rs353316	5	G	A	0.2903	LINC00604	intergenic	0.008
rs353317	5	A	G	0.2903	LINC00604	intergenic	0.5
rs353318	5	T	A	0.2903	LINC00604	intergenic	3.869
rs11372727	5	A	AT	0.2903	LINC00604	intergenic	6.829
rs164761	5	T	C	0.3718	LINC00604	intergenic	0.971
rs353325	5	C	T	0.3698	LINC00604	intergenic	0.106
rs351644	5	G	T	0.3499	LINC00604	intergenic	0.581
rs164600	5	T	C	0.2913	LINC00604	intergenic	2.893
rs351647	5	T	G	0.2903	LINC00604	intergenic	1.225
rs2112963	5	T	C	0.2326	LINC00604	intergenic	1.458
rs76570659	5	C	G	0.2893	LINC00604	intergenic	0.396
rs350061	5	A	T	0.3708	LINC00604	intergenic	5.062
rs396713	5	G	T	0.2903	LINC00604	intergenic	1.476
rs187042	5	G	A	0.4076	LINC00604	intergenic	0.698
rs78518291	5	C	T	0.2893	LINC00604	intergenic	0.741
rs149231136	5	G	GA	0.2326	LINC00604	intergenic	7.387
rs63184	5	A	G	0.2903	LINC00604	intergenic	16.84
rs63185	5	G	T	0.2903	LINC00604	intergenic	2.442
rs63186	5	C	A	0.2903	LINC00604	intergenic	1.155
rs350063	5	A	G	0.3708	LINC00604	intergenic	5.113
rs79315796	5	G	T	0.2336	LINC00604	intergenic	7.052
rs2112964	5	G	A	0.2893	LINC00604	intergenic	2.221
rs350064	5	C	T	0.3708	LINC00604	intergenic	0.769
rs10040327	5	C	A	0.1103	ANKRD55	intronic	1.896
rs6873385	5	T	A	0.2207	ANKRD55	intronic	4.04
rs6859219	5	C	A	0.2197	ANKRD55	intronic	13.23
rs10065637	5	C	T	0.2187	ANKRD55	intronic	8.824
rs71624119	5	G	A	0.2445	ANKRD55	intronic	0.728
rs10213692	5	T	C	0.2455	ANKRD55	intronic	2.535
rs182572	5	C	T	0.2525	ANKRD55	intronic	13.35
rs28722705	5	A	T	0.1412	ANKRD55	intronic	4.087
rs35848942	5	T	TA	0.2346	ANKRD55	intronic	0.966
rs112145625	5	G	A	0.1948	ANKRD55	intronic	0.114
rs13186299	5	G	C	0.1412	ANKRD55	intronic	3.007
rs13160933	5	C	T	0.1143	RNA5SP185	intergenic	3.56
rs13328207	5	G	A	0.1203	PSMC1P4	intergenic	2.434
rs6933404	6	T	C	0.169	RP11-95M15.1	intergenic	5.795
rs62432712	6	A	G	0.169	RP11-95M15.1	intergenic	6.087
rs2327832	6	A	G	0.168	RP11-95M15.1	intergenic	4.522
rs928722	6	C	T	0.17	RP11-95M15.1	intergenic	2.704
rs35926684	6	GA	G	0.1849	RP11-95M15.1	intergenic	8.538
rs6927172	6	C	G	0.169	RP11-95M15.1	intergenic	20.2
rs11757201	6	G	C	0.169	RP11-95M15.1	intergenic	0.107
rs17264332	6	A	G	0.169	RP11-95M15.1	intergenic	5.889
rs6920220	6	G	A	0.169	RP11-95M15.1	intergenic	7.919
rs2236313	6	T	C	0.4384	RP11-514O12.4:RNASET2	intronic	3.329
rs4710145	6	A	G	0.4881	RP11-514O12.4:RNASET2	intronic	0.072
rs2769345	6	T	C	0.5	RP11-514O12.4:RNASET2	intronic	0.615
rs10642330	6	C	CCTT	0.496	RP11-514O12.4:RNASET2	intronic	2.246
rs151213404	6	G	A	0.4205	RP11-514O12.4:RNASET2	intronic	4.958
rs77241275	6	A	G	0.3718	RP11-514O12.4:RNASET2	intronic	7.373
rs1044059	6	C	A	0.496	RNASET2	UTR5	10.52
rs2247325	6	A	G	0.3936	RNASET2	UTR5	9.949
rs2247315	6	A	C	0.3757	RNASET2	intronic	8.521
rs2247314	6	T	C	0.3757	RNASET2	intronic	5.889
rs2757039	6	G	T	0.3738	RNASET2	intronic	9.515
rs2757041	6	C	G	0.3728	RNASET2	UTR5	9.676
rs150189585	6	GCCTGGCCCTCACCCAGC	G	0.494	RNASET2	upstream	6.98
rs2149083	6	G	C	0.495	RNASET2	upstream	1.806
rs2149084	6	G	C	0.495	RNASET2	upstream	7.011
rs2769346	6	A	G	0.494	RNASET2	upstream	4.129
rs2149085	6	T	C	0.494	RNASET2	upstream	2.874
rs2757042	6	A	T	0.496	RNASET2	upstream	4.081
rs2769347	6	T	A	0.494	RNASET2	intergenic	3.984
rs2757044	6	C	G	0.494	RNASET2	intergenic	5.455
rs2769348	6	A	G	0.494	RNASET2	intergenic	11.65
rs142804409	6	GTATAAAACAA	G	0.3728	RNASET2	intergenic	8.969
rs2149090	6	T	C	0.494	RNASET2	intergenic	5.319
rs2149091	6	C	T	0.494	RNASET2	intergenic	1.92
rs2149092	6	C	T	0.495	RNASET2	intergenic	5.385
rs2149093	6	T	C	0.496	RNASET2	intergenic	4.304
rs1819333	6	T	G	0.494	RNASET2	intergenic	4.097
rs2013815	6	T	A	0.494	RNASET2	intergenic	1.753
rs2769349	6	G	A	0.494	RNASET2	intergenic	2.748
rs4710147	6	G	A	0.494	RNASET2	intergenic	3.795
rs2757046	6	C	T	0.494	RNASET2	intergenic	2.134
rs2757047	6	C	T	0.494	RNASET2	intergenic	0.803
rs60401173	6	T	TA	0.5	RNASET2	intergenic	0.995
rs9348211	6	G	C	0.496	RNASET2	intergenic	1.407
rs35434732	6	G	GT	0.4513	RNASET2	intergenic	1.847
rs6920364	6	G	C	0.496	RNASET2	intergenic	2.221
rs113085511	6	G	GT	0.4901	RNASET2	intergenic	1.926
rs202200390	6	TG	T	0.4901	RNASET2	intergenic	1.862
rs1187528	6	G	T	0.4384	RNASET2	intergenic	1.984
rs1187529	6	T	A	0.4871	RNASET2	intergenic	3.347
rs1187530	6	C	T	0.494	RNASET2	intergenic	2.545
rs2757050	6	G	T	0.494	RP1-167A14.2	intergenic	0.784
rs1590257	6	G	T	0.494	RP1-167A14.2	intergenic	0.844
rs56997939	6	TG	T	0.494	RP1-167A14.2	intergenic	0.602
rs59969476	6	CT	C	0.496	RP1-167A14.2	intergenic	0.44
rs2769351	6	A	G	0.494	RP1-167A14.2	intergenic	1.209
rs2769352	6	A	G	0.496	RP1-167A14.2	intergenic	0.912
rs147614130	6	CTTT	C	0.4592	RP1-167A14.2	intergenic	0.421
rs6939196	6	C	T	0.494	RP1-167A14.2	intergenic	0.899
rs61267628	6	AT	A	0.497	RP1-167A14.2	intergenic	0.51
rs12055488	6	A	G	0.3718	RP1-167A14.2	intergenic	1.403
rs111724671	6	A	AG	0.494	RP1-167A14.2	intergenic	0.469
rs2769354	6	G	T	0.494	RP1-167A14.2	intergenic	1.014
rs2757052	6	T	C	0.494	RP1-167A14.2	intergenic	12.46
rs2757053	6	A	C	0.3738	RP1-167A14.2	intergenic	8.216
rs2769355	6	G	A	0.494	RP1-167A14.2	intergenic	3.602
rs2757054	6	A	G	0.494	RP1-167A14.2	intergenic	3.713
rs2015864	6	T	C	0.494	RP1-167A14.2	intergenic	9.998
rs1211447	6	C	T	0.494	RP1-167A14.2	intergenic	1.468
rs1187532	6	G	A	0.494	RP1-167A14.2	intergenic	5.624
rs3963512	6	G	A	0.3718	RP1-167A14.2	downstream	4.998
rs434093	6	T	C	0.494	RP1-167A14.2	downstream	0.037
rs448060	6	A	G	0.494	RP1-167A14.2	downstream	5.263
rs364283	6	C	T	0.494	RP1-167A14.2	ncRNA_intronic	3.309
rs429083	6	T	C	0.494	RP1-167A14.2	ncRNA_intronic	2.08
rs365189	6	G	A	0.494	RP1-167A14.2	ncRNA_intronic	2.558
rs364451	6	G	A	0.496	RP1-167A14.2	ncRNA_intronic	3.135
rs376551	6	G	A	0.494	RP1-167A14.2	ncRNA_intronic	3.06
rs386548	6	A	T	0.494	RP1-167A14.2	ncRNA_intronic	2.732
rs1130033	6	T	C	0.3738	RP1-167A14.2	ncRNA_intronic	0.564
rs402749	6	C	T	0.494	RP1-167A14.2	ncRNA_intronic	3.663
rs4710149	6	T	C	0.3738	RP1-167A14.2	ncRNA_intronic	6.295
rs400063	6	C	T	0.494	RP1-167A14.2	ncRNA_intronic	2.585
rs385863	6	G	C	0.494	RP1-167A14.2	ncRNA_intronic	0.012
rs397713	6	G	A	0.494	RP1-167A14.2	ncRNA_intronic	3.682
rs7750593	6	C	G	0.3748	RP1-167A14.2	ncRNA_intronic	1.709
rs453184	6	A	C	0.494	RP1-167A14.2	ncRNA_intronic	0.862
rs75590964	6	AAGTG	A	0.498	RP1-167A14.2	ncRNA_intronic	1.02
rs398278	6	A	G	0.496	RP1-167A14.2	ncRNA_intronic	2.442
rs436707	6	T	C	0.494	RP1-167A14.2	ncRNA_intronic	2.525
rs1794700	6	C	T	0.494	RP1-167A14.2	ncRNA_intronic	0.684
rs442298	6	C	G	0.494	RP1-167A14.2	ncRNA_intronic	1.766
rs377753	6	T	A	0.494	RP1-167A14.2	ncRNA_intronic	3.579
rs444988	6	T	A	0.496	RP1-167A14.2	ncRNA_intronic	2.693
rs430477	6	T	C	0.494	RP1-167A14.2	ncRNA_intronic	5.531
rs443570	6	G	A	0.494	RP1-167A14.2	ncRNA_intronic	0.32
rs376574	6	T	A	0.494	RP1-167A14.2	ncRNA_intronic	0.477
rs444210	6	A	G	0.4761	RP1-167A14.2	ncRNA_intronic	2.788
rs59712977	6	G	GCCC	0.494	RP1-167A14.2	ncRNA_intronic	1.104
rs5881722	6	G	GT	0.4404	RP1-167A14.2	ncRNA_intronic	0.696
rs439553	6	A	G	0.494	RP1-167A14.2	ncRNA_intronic	0.587
rs439237	6	A	G	0.494	RP1-167A14.2	ncRNA_intronic	2.906
rs140753	6	TATC	T	0.494	RP1-167A14.2	ncRNA_intronic	0.734
rs9457247	6	C	T	0.494	RP1-167A14.2	ncRNA_intronic	0.02
rs9459827	6	T	A	0.494	RP1-167A14.2	ncRNA_intronic	6.844
rs408080	6	T	C	0.496	RP1-167A14.2	ncRNA_intronic	3.011
rs1794699	6	C	G	0.494	RP1-167A14.2	ncRNA_intronic	0.419
rs1743439	6	C	T	0.494	RP1-167A14.2	ncRNA_intronic	2.15
rs13192426	6	G	A	0.494	RP1-167A14.2	ncRNA_intronic	0.103
rs112383632	6	A	C	0.3738	RP1-167A14.2	ncRNA_intronic	4.094
rs13192687	6	G	A	0.494	RP1-167A14.2	ncRNA_intronic	4.271
rs9717862	6	T	G	0.496	RP1-167A14.2	ncRNA_intronic	4.116
rs9717548	6	C	T	0.494	RP1-167A14.2	ncRNA_intronic	3.032
rs5020533	6	T	C	0.494	RP1-167A14.2	ncRNA_intronic	2.003
rs1620933	6	A	G	0.494	RP1-167A14.2	ncRNA_intronic	3.251
rs4710154	6	A	T	0.3738	RP1-167A14.2	ncRNA_intronic	1.5
rs405553	6	A	G	0.494	RP1-167A14.2	ncRNA_intronic	1.644
rs415987	6	G	A	0.494	RP1-167A14.2	ncRNA_intronic	2.671
rs1794697	6	C	T	0.494	RP1-167A14.2	ncRNA_intronic	1.32
rs148019450	6	CTCTTTCCCCTTCTTCCT	C	0.4801	RP1-167A14.2	ncRNA_intronic	4.999
rs34560498	6	G	A	0.494	RP1-167A14.2	ncRNA_intronic	4.907
rs370876914	6	T	C	0.4553	RP1-167A14.2	ncRNA_intronic	2.704
rs414437	6	A	G	0.494	RP1-167A14.2	ncRNA_intronic	2.203
rs1794696	6	T	C	0.496	RP1-167A14.2	ncRNA_intronic	3.966
rs421214	6	A	G	0.494	RP1-167A14.2	ncRNA_intronic	2.928
rs422094	6	G	C	0.494	RP1-167A14.2	ncRNA_intronic	0.534
rs393558	6	A	C	0.494	RP1-167A14.2	ncRNA_intronic	0.52
rs394522	6	C	A	0.495	RP1-167A14.2	ncRNA_intronic	2.756
rs436625	6	C	A	0.494	RP1-167A14.2	ncRNA_intronic	1.785
rs393727	6	A	T	0.494	RP1-167A14.2	ncRNA_intronic	0.813
rs408040	6	T	A	0.494	RP1-167A14.2	ncRNA_intronic	7.001
rs408087	6	C	T	0.494	RP1-167A14.2	ncRNA_intronic	1.113
rs408918	6	G	T	0.494	RP1-167A14.2	ncRNA_intronic	0.056
rs9366078	6	A	G	0.3738	RP1-167A14.2	ncRNA_intronic	0.213
rs9356551	6	T	C	0.3738	RP1-167A14.2	ncRNA_intronic	5.471
rs413232	6	G	A	0.494	RP1-167A14.2	ncRNA_intronic	1.501
rs113808572	6	TATTAA	T	0.494	RP1-167A14.2	ncRNA_intronic	1.295
rs56761706	6	AT	A	0.494	RP1-167A14.2	ncRNA_intronic	1.722
rs404222	6	G	A	0.496	RP1-167A14.2	ncRNA_intronic	0.958
rs1951459	6	G	A	0.3748	RP1-167A14.2	ncRNA_intronic	3.565
rs86755	6	T	C	0.494	RP1-167A14.2	ncRNA_intronic	0.749
rs382009	6	C	G	0.494	RP1-167A14.2	ncRNA_intronic	2.258
rs428805	6	C	A	0.494	RP1-167A14.2	ncRNA_intronic	1.327
rs111492570	6	GCCCGTTGT	G	0.495	RP1-167A14.2	ncRNA_intronic	2.832
rs2345571	6	G	T	0.495	RP1-167A14.2	ncRNA_intronic	4.285
rs4346838	6	G	A	0.496	RP1-167A14.2	ncRNA_intronic	1.305
rs2345572	6	T	A	0.496	RP1-167A14.2	ncRNA_intronic	5.797
rs1811123	6	C	T	0.494	RP1-167A14.2	ncRNA_intronic	6.033
rs2345573	6	G	C	0.493	RP1-167A14.2	ncRNA_intronic	3.743
rs4997107	6	T	C	0.493	RP1-167A14.2	ncRNA_intronic	0.978
rs366938	6	C	T	0.494	RP1-167A14.2	ncRNA_intronic	5.596
rs1811121	6	C	T	0.494	RP1-167A14.2	ncRNA_intronic	5.389
rs71753628	6	G	GGT	0.495	RP1-167A14.2	ncRNA_intronic	1.701
rs1811120	6	C	T	0.496	RP1-167A14.2	ncRNA_intronic	0.657
rs933243	6	C	A	0.3738	RP1-167A14.2	ncRNA_intronic	1.058
rs385460	6	T	A	0.494	RP1-167A14.2	ncRNA_intronic	1.631
rs427824	6	T	G	0.496	RP1-167A14.2	ncRNA_intronic	0.168
rs385113	6	A	G	0.494	RP1-167A14.2	ncRNA_intronic	4.344
rs932644	6	A	C	0.494	RP1-167A14.2	ncRNA_intronic	1.931
rs10946198	6	C	T	0.494	RP1-167A14.2	ncRNA_intronic	1.842
rs140839907	6	A	ATT	0.4254	RP1-167A14.2	ncRNA_intronic	0.411
rs10946199	6	A	G	0.494	RP1-167A14.2	ncRNA_intronic	2.886
rs1743440	6	G	A	0.494	RP1-167A14.2	ncRNA_intronic	3.245
rs1743441	6	A	G	0.494	RP1-167A14.2	ncRNA_intronic	0.483
rs1794694	6	T	C	0.494	RP1-167A14.2	ncRNA_intronic	1.817
rs430293	6	A	G	0.494	RP1-167A14.2	ncRNA_intronic	6.156
rs430097	6	A	G	0.494	RP1-167A14.2	ncRNA_intronic	9.065
rs9347170	6	C	T	0.3738	RP1-167A14.2	ncRNA_intronic	2.991
rs409356	6	A	T	0.494	RP1-167A14.2	ncRNA_intronic	4.028
rs447042	6	C	T	0.494	RP1-167A14.2	ncRNA_intronic	1.624
rs402191	6	T	C	0.494	RP1-167A14.2	ncRNA_intronic	3.331
rs1794693	6	T	C	0.494	RP1-167A14.2	ncRNA_intronic	1.422
rs401261	6	A	T	0.494	RP1-167A14.2	ncRNA_intronic	3.418
rs401260	6	T	C	0.494	RP1-167A14.2	ncRNA_intronic	3.746
rs422694	6	G	T	0.494	RP1-167A14.2	ncRNA_intronic	2.092
rs422780	6	A	G	0.494	RP1-167A14.2	ncRNA_intronic	4.112
rs400176	6	T	C	0.494	RP1-167A14.2	ncRNA_intronic	5.994
rs422562	6	A	G	0.494	RP1-167A14.2	ncRNA_intronic	10.23
rs416131	6	G	T	0.494	RP1-167A14.2	ncRNA_intronic	3.677
rs415890	6	C	G	0.494	RP1-167A14.2	ncRNA_intronic	8.014
rs415842	6	G	A	0.494	RP1-167A14.2	ncRNA_intronic	2.862
rs389956	6	T	G	0.494	RP1-167A14.2	ncRNA_intronic	0.792
rs389946	6	T	C	0.493	RP1-167A14.2	ncRNA_intronic	0.78
rs407515	6	C	G	0.494	RP1-167A14.2	ncRNA_intronic	0.054
rs35368136	6	C	CT	0.492	RP1-167A14.2	ncRNA_intronic	0.743
rs35413727	6	C	CA	0.494	RP1-167A14.2	ncRNA_intronic	1.302
rs71032891	6	G	GA	0.493	RP1-167A14.2	ncRNA_intronic	1.515
rs35401781	6	GT	G	0.494	RP1-167A14.2	ncRNA_intronic	1.404
rs406095	6	C	T	0.494	RP1-167A14.2	ncRNA_intronic	2.66
rs4710160	6	A	T	0.494	RP1-167A14.2	ncRNA_intronic	0.12
rs4710161	6	T	C	0.494	RP1-167A14.2	ncRNA_intronic	4.059
rs388406	6	A	G	0.494	RP1-167A14.2	ncRNA_intronic	5.214
rs377232	6	C	A	0.492	RP1-167A14.2	ncRNA_intronic	2.797
rs433191	6	A	T	0.492	RP1-167A14.2	ncRNA_intronic	10.5
rs387733	6	A	G	0.494	RP1-167A14.2	ncRNA_intronic	3.824
rs140752	6	C	CTTG	0.494	RP1-167A14.2	ncRNA_intronic	1.434
rs430145	6	T	C	0.494	RP1-167A14.2	ncRNA_intronic	0.38
rs425039	6	C	T	0.494	RP1-167A14.2	ncRNA_intronic	0.394
rs140748	6	TGAG	T	0.494	RP1-167A14.2	ncRNA_intronic	4.889
rs11307261	6	A	AT	0.496	RP1-167A14.2	ncRNA_intronic	2.191
rs376097	6	A	G	0.494	RP1-167A14.2	ncRNA_intronic	4.836
rs424185	6	C	T	0.494	RP1-167A14.2	ncRNA_intronic	1.983
rs400837	6	T	C	0.494	RP1-167A14.2	ncRNA_intronic	2.803
rs239936	6	T	C	0.4543	RP1-167A14.2	ncRNA_intronic	7.818
rs239935	6	A	G	0.498	RP1-167A14.2	ncRNA_intronic	1.136
rs239934	6	G	A	0.498	RP1-167A14.2	ncRNA_intronic	4.814
rs34729961	6	GC	G	0.4215	FGFR1OP:RP11-517H2.6	ncRNA_intronic	8.314
rs239933	6	A	G	0.4423	FGFR1OP:RP11-517H2.6	ncRNA_intronic	9.021
rs12212247	6	T	C	0.4274	FGFR1OP:RP11-517H2.6	ncRNA_intronic	8.381
rs11399450	6	C	CT	0.4473	FGFR1OP:RP11-517H2.6	ncRNA_intronic	5.576
rs6456143	6	C	A	0.4473	FGFR1OP:RP11-517H2.6	ncRNA_intronic	0.294
rs9459835	6	G	T	0.4473	FGFR1OP:RP11-517H2.6	ncRNA_exonic	1.653
rs9459836	6	G	A	0.4274	FGFR1OP:RP11-517H2.6	ncRNA_intronic	7.312
rs10606840	6	CTATT	C	0.4294	FGFR1OP:RP11-517H2.6	ncRNA_intronic	1.108
rs71032893	6	GT	G	0.4473	FGFR1OP:RP11-517H2.6	ncRNA_intronic	0.653
rs6929466	6	C	T	0.4294	FGFR1OP:RP11-517H2.6	ncRNA_intronic	0.27
rs1322077	6	T	C	0.4294	FGFR1OP:RP11-517H2.6	ncRNA_intronic	3.227
rs9457249	6	A	G	0.4294	FGFR1OP:RP11-517H2.6	ncRNA_intronic	3.271
rs9459838	6	C	G	0.4274	FGFR1OP:RP11-517H2.6	ncRNA_intronic	5.521
rs9457251	6	T	C	0.4294	FGFR1OP:RP11-517H2.6	ncRNA_intronic	4.024
rs5881724	6	CT	C	0.4294	FGFR1OP:RP11-517H2.6	ncRNA_intronic	0.676
rs1060404	6	A	G	0.4274	FGFR1OP:RP11-517H2.6	ncRNA_intronic	0.176
6:167430186:A:G	6	A	G	0.4274	FGFR1OP:RP11-517H2.6	ncRNA_intronic	3.9
rs12526548	6	C	T	0.4473	FGFR1OP:RP11-517H2.6	ncRNA_intronic	3.733
rs9459839	6	T	C	0.4483	FGFR1OP:RP11-517H2.6	ncRNA_intronic	1.223
rs9459840	6	G	A	0.4294	FGFR1OP:RP11-517H2.6	ncRNA_intronic	0.003
rs9459841	6	G	A	0.4294	FGFR1OP:RP11-517H2.6	ncRNA_intronic	1.892
rs9459842	6	A	G	0.4473	FGFR1OP:RP11-517H2.6	ncRNA_intronic	0.053
rs35171809	6	A	G	0.4473	FGFR1OP:RP11-517H2.6	ncRNA_intronic	2.44
rs9457252	6	G	A	0.4274	FGFR1OP:RP11-517H2.6	ncRNA_intronic	0.325
rs6904946	6	T	C	0.4294	FGFR1OP:RP11-517H2.6	ncRNA_intronic	7.188
rs6900701	6	A	G	0.4294	FGFR1OP:RP11-517H2.6	ncRNA_intronic	0.504
rs9457254	6	G	A	0.4274	FGFR1OP:RP11-517H2.6	ncRNA_intronic	0.183
rs1894603	6	T	C	0.4473	FGFR1OP:RP11-517H2.6	ncRNA_intronic	0.366
rs7749278	6	T	C	0.4483	FGFR1OP:RP11-517H2.6	ncRNA_intronic	0.006
rs141889698	6	C	CACAA	0.4473	FGFR1OP:RP11-517H2.6	ncRNA_intronic	6.069
rs3752520	6	T	C	0.4274	FGFR1OP:RP11-517H2.6	ncRNA_intronic	4.777
rs9457256	6	T	C	0.4284	FGFR1OP:RP11-517H2.6	ncRNA_intronic	1.165
rs6923582	6	T	A	0.4294	FGFR1OP:RP11-517H2.6	ncRNA_intronic	9.945
rs2301436	6	C	T	0.4473	FGFR1OP:RP11-517H2.6	ncRNA_intronic	5.158
rs2282861	6	C	T	0.4473	FGFR1OP:RP11-517H2.6	ncRNA_intronic	1.154
rs2282860	6	T	C	0.4473	FGFR1OP:RP11-517H2.6	ncRNA_intronic	3.91
rs9459845	6	C	G	0.4473	FGFR1OP:RP11-517H2.6	ncRNA_intronic	0.743
rs9457257	6	G	A	0.4473	FGFR1OP:RP11-517H2.6	ncRNA_intronic	0.703
rs61710173	6	T	TCA	0.4473	FGFR1OP:RP11-517H2.6	ncRNA_intronic	1.451
rs9459846	6	T	G	0.4473	FGFR1OP:RP11-517H2.6	ncRNA_intronic	1.329
rs2181059	6	T	C	0.4483	FGFR1OP:RP11-517H2.6	ncRNA_intronic	6.86
rs2237277	6	G	A	0.4473	FGFR1OP:RP11-517H2.6	ncRNA_intronic	5.651
rs2237276	6	C	T	0.4294	FGFR1OP:RP11-517H2.6	ncRNA_intronic	2.014
rs2237275	6	C	A	0.4463	FGFR1OP:RP11-517H2.6	ncRNA_intronic	0.074
rs2237274	6	C	G	0.4463	FGFR1OP:RP11-517H2.6	ncRNA_intronic	1.645
rs2237273	6	T	C	0.4463	FGFR1OP:RP11-517H2.6	ncRNA_intronic	0.602
rs6456146	6	C	T	0.4463	FGFR1OP:RP11-517H2.6	ncRNA_intronic	0.572
rs2237272	6	C	T	0.4264	FGFR1OP:RP11-517H2.6	ncRNA_intronic	0.586
rs13195812	6	C	T	0.4274	FGFR1OP:RP11-517H2.6	ncRNA_intronic	1.67
rs9459849	6	G	T	0.4264	FGFR1OP:RP11-517H2.6	ncRNA_intronic	4.357
rs9457258	6	T	C	0.4463	FGFR1OP:RP11-517H2.6	ncRNA_intronic	1.727
rs9457259	6	C	T	0.4264	FGFR1OP:RP11-517H2.6	ncRNA_intronic	2.328
rs541205318	6	CTT	C	0.4553	FGFR1OP:RP11-517H2.6	ncRNA_intronic	NA
rs537613716	6	T	A	0.4553	FGFR1OP:RP11-517H2.6	ncRNA_intronic	3.774
rs548472584	6	GT	G	0.4553	FGFR1OP:RP11-517H2.6	ncRNA_intronic	NA
rs376571402	6	C	G	0.4612	FGFR1OP:RP11-517H2.6	ncRNA_intronic	0.043
rs200447952	6	CAA	C	0.4553	FGFR1OP:RP11-517H2.6	NA	0.196
rs79452434	6	A	C	0.4612	FGFR1OP:RP11-517H2.6	ncRNA_intronic	0.148
rs10946203	6	A	C	0.4284	FGFR1OP:RP11-517H2.6	ncRNA_intronic	1.831
rs9295384	6	T	A	0.4473	FGFR1OP:RP11-517H2.6	ncRNA_intronic	5.476
rs9295385	6	A	G	0.4294	FGFR1OP:RP11-517H2.6	ncRNA_intronic	0.099
rs34458103	6	TTA	T	0.4473	FGFR1OP:RP11-517H2.6	ncRNA_intronic	0.496
rs10455982	6	C	T	0.4264	FGFR1OP:RP11-517H2.6	ncRNA_intronic	0.339
rs10946204	6	T	C	0.4264	FGFR1OP:RP11-517H2.6	ncRNA_intronic	4.59
rs10946205	6	A	G	0.4473	FGFR1OP:RP11-517H2.6	ncRNA_intronic	0.118
rs11275310	6	T	TATTCAGTACCA	0.4473	FGFR1OP:RP11-517H2.6	ncRNA_intronic	8.27
rs10484531	6	G	A	0.4294	FGFR1OP:RP11-517H2.6	ncRNA_intronic	1.655
rs10946207	6	C	T	0.3807	FGFR1OP:RP11-517H2.6	ncRNA_intronic	0.446
rs2038580	6	A	T	0.3827	FGFR1OP:RP11-517H2.6	ncRNA_intronic	0.21
rs7748224	6	C	T	0.4016	FGFR1OP:RP11-517H2.6	ncRNA_intronic	1.711
rs12208359	6	G	A	0.3807	FGFR1OP:RP11-517H2.6	ncRNA_intronic	0.066
rs71032899	6	A	AGCC	0.4006	FGFR1OP:RP11-517H2.6	ncRNA_intronic	3.275
rs62436765	6	G	A	0.4006	FGFR1OP:RP11-517H2.6	ncRNA_intronic	1.482
rs10946208	6	C	T	0.4006	FGFR1OP:RP11-517H2.6	ncRNA_intronic	0.113
rs35649418	6	AT	A	0.4026	FGFR1OP:RP11-517H2.6	ncRNA_intronic	0.977
rs6909180	6	A	G	0.4026	FGFR1OP:RP11-517H2.6	ncRNA_intronic	5.315
rs12213683	6	G	A	0.4026	FGFR1OP:RP11-517H2.6	ncRNA_intronic	0.338
rs66772047	6	AAGTTATTTAATATC	A	0.4026	FGFR1OP:RP11-517H2.6	ncRNA_intronic	1.898
rs12529876	6	G	A	0.4026	FGFR1OP:RP11-517H2.6	ncRNA_intronic	4.094
rs10484530	6	C	T	0.3827	FGFR1OP:RP11-517H2.6	ncRNA_intronic	4.101
rs12528323	6	A	G	0.4026	FGFR1OP:RP11-517H2.6	ncRNA_intronic	5.701
rs66940113	6	TTG	T	0.4026	FGFR1OP:RP11-517H2.6	ncRNA_intronic	3.32
rs12528689	6	A	G	0.4026	FGFR1OP:RP11-517H2.6	ncRNA_intronic	0.081
rs13208636	6	T	G	0.4026	FGFR1OP:RP11-517H2.6	ncRNA_intronic	3.932
rs6456149	6	T	C	0.4036	FGFR1OP:RP11-517H2.6	ncRNA_intronic	1.731
rs12209395	6	G	A	0.3837	FGFR1OP:RP11-517H2.6	ncRNA_intronic	3.067
rs6920858	6	G	A	0.3827	FGFR1OP:RP11-517H2.6	ncRNA_intronic	13.78
rs2181058	6	A	T	0.4026	FGFR1OP:RP11-517H2.6	ncRNA_intronic	6.047
rs138936090	6	TTAAG	T	0.3827	FGFR1OP:RP11-517H2.6	ncRNA_intronic	5.343
rs12529238	6	G	A	0.4026	FGFR1OP:RP11-517H2.6	ncRNA_intronic	0.008
rs9459853	6	C	A	0.4026	FGFR1OP:RP11-517H2.6	ncRNA_intronic	0.196
rs9459854	6	C	T	0.3827	FGFR1OP:RP11-517H2.6	ncRNA_intronic	5.582
rs9459855	6	G	T	0.3827	FGFR1OP:RP11-517H2.6	ncRNA_intronic	3.931
rs6932740	6	G	A	0.4026	RP11-517H2.6	ncRNA_intronic	0.208
rs6934043	6	C	T	0.4026	RP11-517H2.6	ncRNA_intronic	0.231
rs10654264	6	T	TCCAC	0.4026	RP11-517H2.6	ncRNA_intronic	0.884
rs9457260	6	C	T	0.3827	RP11-517H2.6	ncRNA_intronic	0.397
rs17524252	6	T	G	0.3827	RP11-517H2.6	ncRNA_intronic	7.903
rs1358882	6	G	A	0.4026	RP11-517H2.6	ncRNA_intronic	2.891
rs720325	6	G	T	0.4026	RP11-517H2.6	ncRNA_intronic	0.302
rs1358883	6	G	C	0.4026	RP11-517H2.6	ncRNA_intronic	0.208
rs9457261	6	A	G	0.4026	RP11-517H2.6	ncRNA_intronic	1.929
rs4710175	6	A	G	0.3827	RP11-517H2.6	ncRNA_intronic	2.161
rs1407315	6	A	G	0.4026	RP11-517H2.6	ncRNA_intronic	0.976
rs6456150	6	A	G	0.4026	RP11-517H2.6	ncRNA_intronic	1.152
rs12527827	6	C	T	0.4026	RP11-517H2.6	ncRNA_intronic	5.216
rs12529959	6	T	C	0.4026	RP11-517H2.6	ncRNA_intronic	5.084
rs6909475	6	C	T	0.4026	RP11-517H2.6	ncRNA_intronic	2.834
rs6909502	6	C	T	0.4026	RP11-517H2.6	ncRNA_intronic	0.066
rs6936261	6	A	C	0.4026	RP11-517H2.6	ncRNA_intronic	0.46
rs916331	6	T	G	0.3827	RP11-517H2.6	ncRNA_intronic	5.352
rs34002832	6	GAA	G	0.4026	RP11-517H2.6	ncRNA_intronic	0.944
rs12523712	6	A	G	0.4026	RP11-517H2.6	ncRNA_intronic	10.62
rs13204839	6	G	A	0.3827	RP11-517H2.6	ncRNA_intronic	6.788
rs911632	6	T	C	0.4026	RP11-517H2.6	ncRNA_intronic	11.66
rs1810644	6	A	G	0.4016	RP11-517H2.6	ncRNA_intronic	2.563
rs1810645	6	A	C	0.4026	RP11-517H2.6	ncRNA_intronic	0.175
rs2017338	6	G	A	0.4026	RP11-517H2.6	ncRNA_intronic	2.001
rs6456151	6	A	C	0.4026	RP11-517H2.6	ncRNA_intronic	5.49
rs6456152	6	A	G	0.3827	RP11-517H2.6	ncRNA_intronic	5.998
rs6456153	6	T	C	0.4026	RP11-517H2.6	ncRNA_intronic	3.974
rs6456154	6	C	T	0.4036	RP11-517H2.6	ncRNA_intronic	3.978
rs12203510	6	C	T	0.4026	RP11-517H2.6	ncRNA_intronic	1.922
rs13210649	6	T	G	0.4026	RP11-517H2.6	ncRNA_intronic	4.908
rs9457262	6	A	G	0.3827	RP11-517H2.6	ncRNA_intronic	7.24
rs139684109	6	ATGTT	A	0.3827	RP11-517H2.6	ncRNA_intronic	0.419
rs12213801	6	T	A	0.4026	RP11-517H2.6	ncRNA_intronic	3.159
rs34009514	6	AT	A	0.3847	RP11-517H2.6	ncRNA_intronic	0.55
rs4412174	6	A	G	0.3827	RP11-517H2.6	ncRNA_intronic	1.784
rs4458654	6	A	C	0.3827	RP11-517H2.6	ncRNA_intronic	1.426
rs71004105	6	TC	T	0.3827	RP11-517H2.6	ncRNA_intronic	0.475
rs34155048	6	T	A	0.3827	RP11-517H2.6	ncRNA_intronic	1.887
rs34611616	6	G	A	0.3827	RP11-517H2.6	ncRNA_intronic	1.022
rs12525345	6	T	C	0.4026	RP11-517H2.6	ncRNA_intronic	1.058
rs12525855	6	T	G	0.4046	RP11-517H2.6	ncRNA_intronic	1.708
rs9457265	6	T	C	0.4066	RP11-517H2.6	ncRNA_intronic	1.362
rs10946209	6	G	A	0.4046	RP11-517H2.6	ncRNA_intronic	0.602
rs13195158	6	G	A	0.4066	RP11-517H2.6	ncRNA_intronic	1.261
rs2157388	6	G	A	0.3867	RP11-517H2.6	ncRNA_intronic	0.752
rs2187859	6	G	A	0.4066	RP11-517H2.6	ncRNA_intronic	0.898
rs9457266	6	T	C	0.4066	RP11-517H2.6	ncRNA_intronic	1.631
rs7750209	6	T	G	0.4066	RP11-517H2.6	ncRNA_intronic	1.553
rs34128901	6	GT	G	0.4066	RP11-517H2.6	ncRNA_intronic	0.371
rs7746628	6	A	G	0.4066	RP11-517H2.6	ncRNA_intronic	1.799
rs12198816	6	G	A	0.4056	RP11-517H2.6	ncRNA_intronic	0.934
rs4598049	6	A	T	0.4066	RP11-517H2.6	ncRNA_intronic	1.556
rs36098626	6	C	CT	0.3429	RP11-517H2.6	ncRNA_intronic	0.537
rs2345753	6	T	A	0.4066	RP11-517H2.6	ncRNA_intronic	1.357
rs2345754	6	T	C	0.4066	RP11-517H2.6	ncRNA_intronic	1.726
rs35294604	6	A	AT	0.4066	RP11-517H2.6	ncRNA_intronic	0.37
rs7761977	6	A	G	0.4066	RP11-517H2.6	ncRNA_intronic	0.7
rs7742305	6	C	T	0.4066	RP11-517H2.6	ncRNA_intronic	1.67
rs7766242	6	T	C	0.3867	RP11-517H2.6	ncRNA_intronic	9.839
rs7762156	6	A	T	0.4066	RP11-517H2.6	ncRNA_intronic	4.654
rs2001115	6	A	C	0.4066	RP11-517H2.6	ncRNA_intronic	7.34
rs2001114	6	A	G	0.4046	RP11-517H2.6	ncRNA_intronic	8.811
rs9459862	6	C	T	0.4066	RP11-517H2.6	ncRNA_intronic	1.603
rs35291016	6	T	TA	0.4066	RP11-517H2.6	ncRNA_intronic	1.056
rs137954857	6	C	CCT	0.4066	RP11-517H2.6	ncRNA_intronic	0.334
rs2239827	6	G	A	0.3897	RP11-517H2.6	ncRNA_intronic	0.392
rs2285148	6	G	T	0.4076	RP11-517H2.6	ncRNA_intronic	7.196
rs4710176	6	T	C	0.4095	RP11-517H2.6	ncRNA_intronic	0.18
rs6921588	6	C	A	0.4036	RP11-517H2.6	ncRNA_intronic	2.564
rs13213249	6	G	A	0.4076	RP11-517H2.6	ncRNA_intronic	2.577
rs13199692	6	A	G	0.4135	RP11-517H2.6	ncRNA_intronic	0.684
rs4709147	6	A	G	0.3887	RP11-517H2.6	ncRNA_intronic	4.057
rs9459870	6	C	T	0.4076	RP11-517H2.6	ncRNA_intronic	1.095
rs146260417	6	T	A	0.4105	RP11-517H2.6	ncRNA_intronic	2.746
rs112252419	6	C	T	0.4085	RP11-517H2.6	ncRNA_intronic	1.79
rs9459871	6	G	A	0.4085	RP11-517H2.6	ncRNA_intronic	1.165
rs9459872	6	C	T	0.3877	RP11-517H2.6	ncRNA_intronic	1.246
rs204295	6	C	T	0.4891	RP11-517H2.6	ncRNA_intronic	8.542
rs6925969	6	C	A	0.4076	RP11-517H2.6	ncRNA_intronic	1.489
rs9457268	6	A	T	0.4374	RP11-517H2.6	ncRNA_intronic	3.986
rs9459874	6	C	T	0.4374	RP11-517H2.6	ncRNA_intronic	0.9
rs2239826	6	T	C	0.3877	RP11-517H2.6	ncRNA_intronic	7.85
rs2285147	6	G	A	0.4374	RP11-517H2.6	ncRNA_intronic	1.564
rs6902119	6	T	C	0.4374	RP11-517H2.6	ncRNA_intronic	2.573
rs6918286	6	C	T	0.4374	RP11-517H2.6	ncRNA_intronic	4.424
rs6941355	6	A	G	0.4384	RP11-517H2.6	ncRNA_intronic	4.294
rs17615336	6	A	G	0.3877	RP11-517H2.6	ncRNA_intronic	1.998
rs7760495	6	C	T	0.4364	RP11-517H2.6	ncRNA_intronic	6.333
rs150112	6	T	C	0.4404	RP11-517H2.6	ncRNA_intronic	3.672
rs2239824	6	T	A	0.3877	RP11-517H2.6	ncRNA_intronic	1.451
rs9457269	6	C	T	0.3877	RP11-517H2.6	ncRNA_intronic	0.435
rs12193698	6	C	A	0.3877	RP11-517H2.6	ncRNA_intronic	1.273
rs2239823	6	T	C	0.3877	RP11-517H2.6	ncRNA_intronic	0.589
rs12178491	6	C	T	0.3917	RP11-517H2.6	ncRNA_intronic	4.703
rs9366089	6	A	G	0.4215	RP11-517H2.6	ncRNA_intronic	1.439
rs9457270	6	A	G	0.3907	RP11-517H2.6	ncRNA_intronic	2.448
rs150108	6	C	T	0.4722	RP11-517H2.6	ncRNA_intronic	0.299
rs7775443	6	G	T	0.4195	RP11-517H2.6	ncRNA_intronic	0.226
rs4710178	6	G	A	0.4225	RP11-517H2.6	ncRNA_intronic	1.919
rs4710179	6	G	T	0.4225	RP11-517H2.6	ncRNA_intronic	1.687
rs4710181	6	T	C	0.4225	RP11-517H2.6	ncRNA_intronic	4.956
rs4710182	6	G	A	0.4225	RP11-517H2.6	ncRNA_intronic	5.144
rs4710183	6	C	T	0.4225	RP11-517H2.6	ncRNA_intronic	0.184
rs204293	6	T	C	0.4543	RP11-517H2.6	ncRNA_intronic	0.063
rs10946211	6	A	G	0.4543	RP11-517H2.6	ncRNA_intronic	0.083
rs7749827	6	T	C	0.4543	RP11-517H2.6	ncRNA_intronic	2.019
rs10946212	6	C	G	0.4225	RP11-517H2.6	ncRNA_intronic	4.879
rs10946213	6	C	T	0.4225	RP11-517H2.6	ncRNA_intronic	2.127
rs10946214	6	G	A	0.4225	RP11-517H2.6	ncRNA_intronic	2.337
rs10946215	6	C	T	0.4225	RP11-517H2.6	ncRNA_intronic	2.505
rs2039321	6	C	T	0.4225	RP11-517H2.6	ncRNA_intronic	3.428
rs9364891	6	T	C	0.4543	RP11-517H2.6	ncRNA_intronic	0.127
rs975822	6	T	C	0.4543	RP11-517H2.6	ncRNA_intronic	2.331
rs55802221	6	G	A	0.4264	RP11-517H2.6	ncRNA_intronic	3.408
rs7765739	6	C	T	0.4294	RP11-517H2.6	ncRNA_intronic	0.35
rs7774396	6	G	A	0.4294	RP11-517H2.6	ncRNA_intronic	9.336
6:167519907:A:T	6	T	A	0.4742	RP11-517H2.6	ncRNA_intronic	2.188
rs9457273	6	A	T	0.4294	RP11-517H2.6	ncRNA_intronic	1.629
rs9457274	6	G	T	0.4911	RP11-517H2.6	ncRNA_intronic	0.375
rs6905876	6	C	T	0.3996	RP11-517H2.6	ncRNA_intronic	1.542
rs6905911	6	C	T	0.3976	RP11-517H2.6	ncRNA_intronic	4.968
rs4709148	6	T	C	0.4592	RP11-517H2.6	ncRNA_intronic	7.83
rs6456156	6	T	C	0.4911	RP11-517H2.6	ncRNA_intronic	2.14
rs4710185	6	G	A	0.3549	RP11-517H2.6	ncRNA_intronic	0.817
rs6911766	6	G	T	0.497	RP11-517H2.6	ncRNA_intronic	2.319
rs6907666	6	A	G	0.3887	RP11-517H2.6	ncRNA_intronic	2.053
rs5881727	6	AT	A	0.499	RP11-517H2.6	ncRNA_intronic	0.341
rs2021033	6	G	A	0.4891	RP11-517H2.6	ncRNA_intronic	0.228
rs1556413	6	G	A	0.4811	RP11-517H2.6	ncRNA_intronic	0.103
rs2023305	6	C	T	0.4642	RP11-517H2.6	ncRNA_intronic	1.538
rs1012657	6	A	C	0.4811	RP11-517H2.6	ncRNA_intronic	15.5
rs1012656	6	G	C	0.4831	RP11-517H2.6:CCR6	ncRNA_intronic	8.834
rs968334	6	C	T	0.4274	RP11-517H2.6:CCR6	ncRNA_intronic	5.712
rs968333	6	A	T	0.4811	RP11-517H2.6:CCR6	ncRNA_intronic	2.726
rs6930998	6	A	C	0.4801	RP11-517H2.6:CCR6	ncRNA_intronic	3.781
rs6909252	6	C	T	0.4801	RP11-517H2.6:CCR6	ncRNA_intronic	0.204
rs6931530	6	A	C	0.4821	RP11-517H2.6:CCR6	ncRNA_intronic	4.784
rs6908364	6	G	A	0.4811	RP11-517H2.6:CCR6	ncRNA_intronic	1.245
rs9347175	6	A	T	0.4801	RP11-517H2.6:CCR6	ncRNA_intronic	5.001
rs6456157	6	C	A	0.4811	RP11-517H2.6:CCR6	ncRNA_intronic	0.118
rs6456158	6	G	T	0.4801	RP11-517H2.6:CCR6	ncRNA_intronic	0.267
rs9459882	6	C	G	0.4463	RP11-517H2.6:CCR6	ncRNA_intronic	1.457
rs6456159	6	T	A	0.4811	RP11-517H2.6:CCR6	ncRNA_intronic	0.243
rs2022001	6	C	T	0.4811	RP11-517H2.6:CCR6	ncRNA_intronic	3.26
rs2022000	6	A	G	0.4811	RP11-517H2.6:CCR6	ncRNA_intronic	2.792
rs2021999	6	G	C	0.4811	RP11-517H2.6:CCR6	ncRNA_intronic	0.544
rs11967165	6	T	C	0.4811	RP11-517H2.6:CCR6	ncRNA_intronic	6.312
rs6916486	6	T	C	0.4871	RP11-517H2.6:CCR6	ncRNA_intronic	3.197
rs6456160	6	T	C	0.4254	RP11-517H2.6:CCR6	ncRNA_intronic	1.677
rs3093026	6	C	T	0.4821	RP11-517H2.6:CCR6	ncRNA_intronic	0.768
rs3093025	6	G	A	0.4235	RP11-517H2.6:CCR6	ncRNA_intronic	0.003
rs1999460	6	G	A	0.4235	RP11-517H2.6:CCR6	ncRNA_intronic	0.376
rs3093024	6	G	A	0.4235	RP11-517H2.6:CCR6	ncRNA_intronic	0.039
rs1854853	6	G	A	0.4692	RP11-517H2.6:CCR6	ncRNA_intronic	4.692
rs1331299	6	G	A	0.4811	RP11-517H2.6:CCR6	ncRNA_intronic	1.536
rs3093023	6	G	A	0.4155	RP11-517H2.6:CCR6	ncRNA_intronic	1.302
rs1855025	6	A	G	0.4811	RP11-517H2.6:CCR6	ncRNA_intronic	4.334
rs10683579	6	GGA	G	0.4612	RP11-517H2.6:CCR6	ncRNA_intronic	7.933
rs10946216	6	C	T	0.4145	RP11-517H2.6:CCR6	ncRNA_intronic	2.256
rs3093019	6	G	C	0.4702	RP11-517H2.6:CCR6	ncRNA_intronic	9.919
rs3093018	6	T	C	0.4692	RP11-517H2.6:CCR6	ncRNA_intronic	0.06
rs1571878	6	T	C	0.4215	RP11-517H2.6:CCR6	ncRNA_intronic	1.135
rs3093017	6	G	C	0.4225	RP11-517H2.6:CCR6	ncRNA_intronic	3.421
rs11575078	6	C	G	0.4592	RP11-517H2.6:CCR6	ncRNA_intronic	1.745
rs6470633	8	T	C	0.166	RP11-89M16.1	ncRNA_intronic	7.077
rs6470634	8	T	G	0.1133	RP11-89M16.1	ncRNA_intronic	2.734
rs7843601	8	C	A	0.09543	RP11-89M16.1	ncRNA_intronic	0.988
rs17231374	8	A	G	0.09543	RP11-89M16.1	ncRNA_intronic	0.219
rs79695834	8	T	G	0.09543	RP11-89M16.1	ncRNA_intronic	4.481
rs7814134	8	G	A	0.1074	RP11-89M16.1	ncRNA_intronic	0.983
rs77156523	8	T	A	0.0994	RP11-89M16.1	ncRNA_intronic	6.681
rs77241108	8	G	A	0.1034	RP11-89M16.1	ncRNA_intronic	0.976
rs556865699	8	CT	C	0.1024	RP11-89M16.1	ncRNA_intronic	0.033
rs76384007	8	C	T	0.1014	RP11-89M16.1	ncRNA_intronic	0.169
rs10505515	8	A	G	0.1014	RP11-89M16.1	ncRNA_intronic	1.884
rs35906369	8	TA	T	0.03181	RP11-89M16.1	ncRNA_intronic	0.688
rs539151911	8	TA	TAA	0.1024	RP11-89M16.1	NA	NA
rs17805799	8	T	C	0.1014	RP11-89M16.1	ncRNA_intronic	5.524
rs77683961	8	G	A	0.1014	RP11-89M16.1	ncRNA_intronic	0.764
rs75706585	8	C	T	0.1014	RP11-89M16.1	ncRNA_intronic	1.076
rs17231703	8	G	C	0.1014	RP11-89M16.1	ncRNA_intronic	0.374
rs17805924	8	A	C	0.1014	RP11-89M16.1	ncRNA_intronic	0.928
rs17231857	8	T	C	0.1014	RP11-89M16.1	ncRNA_intronic	1.381
rs17231948	8	A	G	0.1014	RP11-89M16.1	ncRNA_intronic	1.08
rs76388889	8	T	C	0.1014	RP11-89M16.1	ncRNA_intronic	3.299
rs17232172	8	C	T	0.0994	RP11-89M16.1	ncRNA_intronic	0.031
rs1878378	8	T	A	0.0994	RP11-89M16.1	ncRNA_intronic	11.82
rs1400485	8	A	G	0.0994	RP11-89M16.1	ncRNA_intronic	2.991
rs72724789	8	G	A	0.2475	RP11-89M16.1	ncRNA_intronic	4.901
rs67824503	8	T	C	0.2316	RP11-89M16.1	ncRNA_intronic	5.242
rs11269418	8	A	AAAGTCTGAACTTAT	0.2694	RP11-89M16.1	ncRNA_intronic	2.804
rs16903059	8	G	A	0.2316	RP11-89M16.1	ncRNA_intronic	8.932
rs79593486	8	A	C	0.1272	RP11-89M16.1	ncRNA_intronic	0.82
rs17232730	8	G	C	0.1034	RP11-89M16.1	ncRNA_intronic	0.284
rs6995732	8	T	C	0.2694	RP11-89M16.1	ncRNA_intronic	0.043
rs16903065	8	C	A	0.1044	RP11-89M16.1	ncRNA_intronic	7.386
rs7814937	8	T	C	0.1044	RP11-89M16.1	ncRNA_intronic	9.904
rs1400482	8	G	A	0.1044	RP11-89M16.1	ncRNA_intronic	2.447
rs1516971	8	T	C	0.1054	RP11-89M16.1	ncRNA_intronic	0.087
rs7010594	8	A	G	0.1044	RP11-89M16.1	ncRNA_intronic	1.332
rs7010880	8	C	T	0.1044	RP11-89M16.1	ncRNA_intronic	0.767
rs58041123	8	CT	C	0.1044	RP11-89M16.1	ncRNA_intronic	1.296
rs10088218	8	G	A	0.1044	RP11-89M16.1	ncRNA_intronic	0.314
rs28399026	8	T	C	0.1044	RP11-89M16.1	ncRNA_intronic	4.752
rs1516973	8	C	T	0.08946	RP11-89M16.1	ncRNA_intronic	0.237
rs1607120	8	G	A	0.08946	RP11-89M16.1	ncRNA_intronic	2.723
rs7839493	8	T	C	0.1044	RP11-89M16.1	ncRNA_intronic	1.013
rs16903078	8	G	A	0.1044	RP11-89M16.1	ncRNA_intronic	0.342
rs16903080	8	T	C	0.1044	RP11-89M16.1	ncRNA_intronic	4.612
rs10086718	8	T	C	0.08946	RP11-89M16.1	ncRNA_intronic	4.177
8:129547111:C:CAAAA	8	C	CAAAA	0.01491	RP11-89M16.1	ncRNA_intronic	0.042
8:129547111:C:CAA	8	C	CAA	0.08946	RP11-89M16.1	NA	0.044
rs12676584	8	A	G	0.2922	RP11-89M16.1	ncRNA_intronic	4.695
rs1400483	8	G	C	0.1044	RP11-89M16.1	ncRNA_intronic	1.392
rs1400484	8	T	C	0.1044	RP11-89M16.1	ncRNA_intronic	1.668
rs1516974	8	A	G	0.1044	RP11-89M16.1	ncRNA_intronic	0.108
rs1516975	8	T	C	0.1044	RP11-89M16.1	ncRNA_intronic	6.728
rs1516976	8	T	C	0.1044	RP11-89M16.1	ncRNA_intronic	0.29
rs16903081	8	T	C	0.1044	RP11-89M16.1	ncRNA_intronic	7.388
rs74866331	8	T	C	0.08946	RP11-89M16.1	ncRNA_intronic	0.767
rs5894937	8	AT	A	0.1044	RP11-89M16.1	ncRNA_intronic	12.25
rs575061529	8	AT	ATT	0.000994	RP11-89M16.1	NA	NA
rs1516977	8	A	G	0.08946	RP11-89M16.1	ncRNA_intronic	19.44
rs10108517	8	A	C	0.1044	RP11-89M16.1	ncRNA_intronic	4.7
rs10095481	8	T	C	0.1044	RP11-89M16.1	ncRNA_intronic	3.18
rs10112057	8	G	A	0.08946	RP11-89M16.1	ncRNA_intronic	4.848
rs13328411	8	T	A	0.1044	RP11-89M16.1	ncRNA_intronic	11.77
rs17807628	8	T	C	0.1044	RP11-89M16.1	ncRNA_intronic	6.28
rs10088755	8	G	A	0.1044	RP11-89M16.1	ncRNA_intronic	1.722
rs10088873	8	G	A	0.08946	RP11-89M16.1	ncRNA_intronic	2.067
rs10098999	8	C	T	0.08946	RP11-89M16.1	ncRNA_intronic	0.228
rs10113762	8	T	C	0.1044	RP11-89M16.1	ncRNA_intronic	3.444
rs7824269	8	C	T	0.2555	RP11-89M16.1	ncRNA_intronic	5.851
rs13328404	8	A	G	0.1044	RP11-89M16.1	ncRNA_intronic	0.432
rs938648	8	T	G	0.1044	RP11-89M16.1	ncRNA_intronic	6.876
rs938649	8	G	T	0.1044	RP11-89M16.1	ncRNA_intronic	3.736
rs938650	8	G	A	0.1044	RP11-89M16.1	ncRNA_intronic	2.058
rs2392944	8	C	T	0.1083	RP11-89M16.1	ncRNA_intronic	0.208
rs10103637	8	C	A	0.1054	RP11-89M16.1	ncRNA_intronic	7.827
rs10103640	8	C	T	0.1054	RP11-89M16.1	ncRNA_intronic	1.526
rs938651	8	A	C	0.1054	RP11-89M16.1	ncRNA_intronic	10.77
rs2011527	8	T	C	0.1054	RP11-89M16.1	ncRNA_intronic	5.172
rs2138636	8	C	T	0.09046	RP11-89M16.1	ncRNA_intronic	11.91
rs17807904	8	G	A	0.08946	RP11-89M16.1	ncRNA_intronic	7.768
rs6470637	8	A	G	0.1044	RP11-89M16.1	ncRNA_intronic	4.961
rs16903097	8	T	G	0.1064	RP11-89M16.1	ncRNA_intronic	2.381
rs10087367	8	G	A	0.08946	RP11-89M16.1	ncRNA_intronic	3.097
rs6982966	8	G	A	0.1054	RP11-89M16.1	ncRNA_intronic	0.834
rs6982716	8	A	G	0.1054	RP11-89M16.1	ncRNA_intronic	2.446
rs73374987	8	C	T	0.1054	RP11-89M16.1	ncRNA_intronic	1.825
rs7819154	8	C	A	0.2545	RP11-89M16.1	ncRNA_intronic	3.974
rs10098821	8	C	T	0.08946	RP11-89M16.1	ncRNA_intronic	0.753
rs10098765	8	A	G	0.1054	RP11-89M16.1	ncRNA_intronic	2.232
rs10102835	8	C	T	0.09046	RP11-89M16.1	ncRNA_intronic	0.576
rs10103314	8	A	C	0.1054	RP11-89M16.1	ncRNA_intronic	1.412
rs77247401	8	C	CTG	0.1054	RP11-89M16.1	ncRNA_intronic	2.973
rs73374998	8	T	A	0.1054	RP11-89M16.1	ncRNA_intronic	3.238
rs73375000	8	C	T	0.1054	RP11-89M16.1	ncRNA_intronic	3.541
rs10089868	8	A	C	0.1054	RP11-89M16.1	ncRNA_intronic	1.517
rs10089972	8	C	T	0.1054	RP11-89M16.1	ncRNA_intronic	1.432
rs76076434	8	G	A	0.08946	RP11-89M16.1	ncRNA_intronic	1.692
rs78830272	8	T	C	0.09046	RP11-89M16.1	ncRNA_intronic	4.379
rs73376904	8	A	T	0.1054	RP11-89M16.1	ncRNA_intronic	4.086
rs75370373	8	G	T	0.08946	RP11-89M16.1	ncRNA_intronic	2.035
rs7007074	8	C	T	0.08946	RP11-89M16.1	ncRNA_intronic	10.81
rs6651252	8	T	C	0.1054	RP11-89M16.1	ncRNA_intronic	13.12
rs6651253	8	G	C	0.1044	RP11-89M16.1	ncRNA_intronic	8.121
rs57593539	8	G	A	0.1044	RP11-89M16.1	ncRNA_intronic	1.789
rs1561927	8	C	T	0.2475	RP11-89M16.1	ncRNA_intronic	0.599
rs139944696	8	T	TA	0.09046	RP11-89M16.1	ncRNA_intronic	3.601
rs1561925	8	C	T	0.1034	RP11-89M16.1	ncRNA_intronic	14.04
rs1561924	8	G	A	0.1034	RP11-89M16.1	ncRNA_intronic	2.635
rs77239361	8	C	A	0.08847	RP11-89M16.1	ncRNA_intronic	2.908
rs2165806	8	G	C	0.1034	RP11-89M16.1	ncRNA_intronic	0.18
rs4733612	8	G	A	0.2475	RP11-89M16.1	ncRNA_intronic	1.392
rs28455755	8	G	T	0.1024	RP11-89M16.1	ncRNA_intronic	1.763
rs11288354	8	GT	G	0.1004	RP11-89M16.1	ncRNA_intronic	0.376
rs113734621	8	C	T	0.1292	RP11-89M16.1	ncRNA_intronic	2.408
rs16903108	8	T	C	0.1292	RP11-89M16.1	ncRNA_exonic	0.676
rs7825794	8	C	T	0.1481	RP11-89M16.1	upstream	3.74
rs16903109	8	T	A	0.1491	RP11-89M16.1	upstream	4.153
rs149591269	8	TTCC	T	0.08151	RP11-89M16.1	intergenic	1.852
rs16903111	8	T	C	0.09841	RP11-89M16.1	intergenic	2.995
rs7817270	8	C	T	0.08151	RP11-89M16.1	intergenic	0.032
8:129592699:A:ATTT	8	A	ATTT	0.1352	RP11-89M16.1	intergenic	1.144
8:129592699:A:ATTA	8	ATTA	A	0.3072	RP11-89M16.1	NA	1.144
rs569963021	8	CTT	C	0.08151	RP11-89M16.1	intergenic	3.811
rs111338191	12	AAATT	A	0.4732	RP3-473L9.4	ncRNA_intronic	8.59
rs10774624	12	G	A	0.4702	RP3-473L9.4	ncRNA_intronic	4.691
rs7310615	12	G	C	0.4652	SH2B3	intronic	1.045
rs3184504	12	T	C	0.4642	SH2B3	exonic	11.21
rs4766578	12	A	T	0.4771	ATXN2	intronic	1.682
rs35350651	12	A	AC	0.4771	ATXN2	intronic	7.032
rs10774625	12	A	G	0.4771	ATXN2	intronic	2.748
rs7137828	12	C	T	0.4642	ATXN2	intronic	1.715
rs597808	12	G	A	0.4662	ATXN2	intronic	0.474
rs653178	12	C	T	0.4662	ATXN2	intronic	0.312
rs11065979	12	C	T	0.4394	BRAP	intergenic	3.379
rs11065987	12	A	G	0.4195	BRAP	intergenic	8.201
rs11065991	12	C	T	0.4195	BRAP	intronic	1.54
rs847888	12	A	C	0.4364	ACAD10	intronic	0.019
rs4766897	12	T	C	0.326	ACAD10	intronic	1.631
rs2013002	12	T	C	0.4145	RP11-162P23.2	intronic	4.336
rs11513729	12	C	T	0.4175	MAPKAPK5-AS1:AC003029.1	intergenic	1.811
rs17696736	12	A	G	0.4294	NAA25	intronic	10.51
rs34053629	12	TAC	T	0.003976	NAA25	intronic	0.199
rs71445564	12	T	TACAC	0.000994	NAA25	intronic	0.803
rs545201517	12	TAC	TACAC	0.4056	NAA25	intronic	NA
rs10850001	12	T	A	0.4463	NAA25	intergenic	2.434
rs17630235	12	G	A	0.4095	TRAFD1	downstream	6.415
rs11066188	12	G	A	0.4135	HECTD4	intronic	0.242
rs7953257	12	T	A	0.4145	HECTD4	intronic	2.599
rs10850034	12	T	A	0.4284	HECTD4	intronic	1.234
12:112817521:T:TTATATA	12	T	TTATATA	0.000994	HECTD4	NA	0.36
12:112817521:T:TTA	12	T	TTA	0.1342	HECTD4	NA	0.4
rs11066283	12	A	G	0.4215	RPL6	intergenic	0.396
rs11066301	12	A	G	0.4274	PTPN11	intronic	9.917
rs560413886	12	T	TTATATATATATATATATATATATATATA	0.4682	PTPN11	intronic	0.309
rs11066309	12	G	A	0.4165	PTPN11	intronic	0.007
rs58235019	12	AG	A	0.4105	PTPN11	intronic	0.967
rs11066320	12	A	G	0.4304	PTPN11	intronic	3.412
rs233724	12	G	A	0.492	RPH3A	intronic	0.325
rs233722	12	G	A	0.4006	RPH3A	intronic	3.336
rs233721	12	A	T	0.3608	RPH3A	intronic	0.998
rs233716	12	C	T	0.4006	RPH3A	intronic	0.528
rs9548984	13	A	T	0.4404	SNORD116	intergenic	5.059
rs9548985	13	A	C	0.4443	SNORD116	intergenic	1.731
rs9548987	13	C	G	0.4841	SNORD116	intergenic	2.815
rs9566486	13	A	C	0.4831	SNORD116	intergenic	3.188
rs9532461	13	A	G	0.4801	SNORD116	intergenic	6.977
rs9532462	13	C	T	0.4821	SNORD116	intergenic	7.011
rs9532463	13	G	A	0.4821	SNORD116	intergenic	5.127
rs9532464	13	C	T	0.4821	SNORD116	intergenic	2.294
rs9548988	13	C	T	0.4821	SNORD116	intergenic	0.344
rs9603649	13	G	A	0.4294	SNORD116	intergenic	1.717
rs9566487	13	T	G	0.4811	SNORD116	intergenic	7.877
rs9548989	13	C	T	0.4811	SNORD116	intergenic	2.639
rs9548990	13	C	T	0.4811	SNORD116	intergenic	0.221
rs9548991	13	A	G	0.4811	SNORD116	intergenic	2.732
rs9548992	13	C	G	0.4811	SNORD116	intergenic	2.777
rs9548993	13	G	A	0.4811	SNORD116	intergenic	1.492
rs61676369	13	T	TA	0.4662	SNORD116	intergenic	0.743
rs9532465	13	A	G	0.4811	SNORD116	intergenic	1.15
rs9548994	13	C	T	0.4811	SNORD116	intergenic	1.6
rs9532467	13	C	T	0.4811	SNORD116	intergenic	2.332
rs9532468	13	T	A	0.4811	SNORD116	intergenic	3.986
rs9548996	13	C	T	0.4811	SNORD116	intergenic	0.979
rs9532469	13	A	C	0.4831	SNORD116	intergenic	1.778
rs9532470	13	C	T	0.4791	SNORD116	intergenic	0.333
rs9532471	13	A	T	0.4811	SNORD116	intergenic	3.403
rs9548997	13	C	A	0.4811	SNORD116	intergenic	1.054
rs9548998	13	A	G	0.4801	SNORD116	intergenic	5.572
rs9548999	13	A	T	0.4821	SNORD116	intergenic	4.451
rs9549000	13	A	G	0.4811	SNORD116	intergenic	1.766
rs55961001	13	G	A	0.4811	SNORD116	intergenic	1.012
rs9549002	13	G	A	0.4811	SNORD116	intergenic	4.25
rs9549003	13	T	G	0.4304	SNORD116	intergenic	0.155
rs7990710	13	C	A	0.3966	SNORD116	intergenic	0.298
rs2726033	16	A	G	0.3678	SBK1	intergenic	0.516
rs2726032	16	T	C	0.3668	SBK1	intergenic	0.519
rs9922412	16	C	T	0.3628	SBK1	intergenic	1.903
rs12598357	16	A	G	0.3638	SBK1	intergenic	3.242
rs3986619	16	C	A	0.3638	SBK1	intergenic	1.489
rs2726031	16	A	G	0.3569	SBK1	intergenic	0.379
rs62031389	16	A	G	0.334	NPIPB6	intergenic	3.077
rs2726036	16	A	C	0.334	NPIPB6	intergenic	0.095
rs13333976	16	T	C	0.3499	NPIPB6	intergenic	3.266
rs2466826	16	G	A	0.334	NPIPB6	intergenic	0.794
rs7206728	16	C	A	0.3549	NPIPB6	intergenic	0.593
rs3986805	16	A	G	0.3499	NPIPB6	intergenic	1.386
rs545943172	16	C	T	0.2962	NPIPB6	intronic	0.066
rs202210003	16	T	C	0.3529	NPIPB6	intronic	0.447
rs62031458	16	T	C	0.3231	NPIPB6	intronic	1.861
rs62032560	16	C	A	0.3449	NPIPB6	intronic	0.872
rs201918842	16	G	C	0.3459	NPIPB6	UTR5	1.552
rs865719	16	A	G	0.341	RP11-435I10.5	intergenic	0.296
rs394502	16	G	A	0.3509	RP11-435I10.5	intergenic	2.881
rs115201991	16	G	C	0.3668	RP11-435I10.5	intergenic	2.057
rs62032566	16	C	T	0.341	RP11-435I10.5	intergenic	3.884
rs411518	16	G	A	0.3469	EIF3CL	intergenic	1.337
rs148070559	16	A	G	0.2525	EIF3CL	intergenic	1.319
rs545645107	16	A	G	0.332	EIF3CL	intergenic	3.285
rs2650495	16	G	C	0.2893	EIF3CL	intergenic	0.988
rs56211668	16	G	A	0.326	EIF3CL	intergenic	4.725
rs532715052	16	AACAC	A	0.2783	EIF3CL	intronic	0.322
rs555978476	16	C	A	0.2942	EIF3CL	intronic	0.08
rs450962	16	A	G	0.2366	EIF3CL	intronic	3.441
rs371750930	16	T	TA	0.2913	EIF3CL	intronic	4.384
rs2650496	16	T	C	0.2913	EIF3CL	intergenic	2.749
rs527435679	16	T	C	0.2913	EIF3CL	intergenic	2.632
rs371723244	16	A	G	0.2833	RP11-435I10.3	ncRNA_exonic	9.249
rs530400799	16	G	A	0.2823	RP11-435I10.3	downstream	0.454
rs151178	16	A	T	0.3459	CLN3:CLN3	intronic	3.351
rs149299	16	T	C	0.3429	CLN3:CLN3	intronic	4.369
rs151179	16	A	G	0.3429	CLN3:CLN3	intronic	3.324
rs151180	16	G	T	0.3857	CLN3:CLN3	intronic	1.969
rs528486216	16	CA	C	0.3569	CLN3:CLN3	intronic	1.019
rs181195	16	A	T	0.3429	CLN3:CLN3	intronic	2.781
rs34839	16	T	C	0.3926	CLN3:CLN3	intronic	0.172
rs151181	16	T	C	0.341	CLN3:CLN3	intronic	6.505
rs139457431	16	A	AT	0.341	CLN3:CLN3	intronic	0.139
rs575679863	16	A	T	0.000994	CLN3:CLN3	NA	0.081
rs151303	16	C	A	0.3429	CLN3:CLN3	intronic	1.313
rs34838	16	A	G	0.3907	CLN3:CLN3	intronic	1.524
rs42861	16	A	G	0.3946	CLN3:CLN3	intronic	2.229
rs34836	16	A	G	0.3946	CLN3:CLN3	intronic	1.861
rs151182	16	C	T	0.3429	CLN3:CLN3	intronic	3.755
rs151301	16	T	A	0.3429	CLN3:CLN3	intronic	0.716
rs34835	16	A	G	0.3509	CLN3:CLN3	intronic	0.97
rs149301	16	A	T	0.333	CLN3:CLN3	intronic	0.861
rs373816476	16	TA	T	0.3767	CLN3:CLN3	intronic	0.846
rs146701896	16	GATAAA	G	0.339	CLN3:CLN3	intronic	2.319
rs27741	16	G	A	0.3549	CLN3	intronic	1.321
rs149271	16	A	G	0.3479	CLN3:APOBR	exonic	16.07
rs180743	16	C	G	0.3479	APOBR	exonic	11.53
rs180744	16	A	G	0.3489	APOBR	exonic	5.646
rs151174	16	C	T	0.3469	APOBR	exonic	0.052
rs40831	16	A	G	0.3678	APOBR	exonic	1.923
rs40834	16	C	T	0.3986	APOBR	downstream	0.283
rs40836	16	A	G	0.3986	IL27	downstream	10.09
rs40837	16	A	G	0.3976	IL27	UTR3	8.836
rs181203	16	A	C	0.2893	IL27	intronic	1.993
rs181204	16	A	G	0.2903	IL27	intronic	4.197
rs140934622	16	ACT	A	0.2903	IL27	intronic	4.39
rs181206	16	A	G	0.2873	IL27	exonic	22.5
rs181207	16	C	T	0.2883	IL27	intronic	0.893
rs181209	16	G	T	0.2903	IL27	intronic	0.509
rs5816473	16	CT	C	0.4115	IL27	intronic	0.613
rs26528	16	T	C	0.3966	IL27	intronic	0.696
rs153109	16	T	C	0.3966	IL27	intronic	2.229
rs111857492	16	TA	T	0.3976	IL27	intronic	2.189
rs240708	16	A	G	0.3966	IL27	intronic	3.712
rs56354901	16	T	C	0.2932	IL27	intronic	0.967
rs240707	16	C	G	0.3966	IL27	intergenic	1.779
rs153106	16	T	C	0.3549	IL27	intergenic	10.67
rs62034318	16	C	T	0.2932	IL27	intergenic	2.881
rs79046494	16	G	A	0.2932	IL27	intergenic	0.31
rs28449958	16	G	A	0.2942	IL27	intergenic	0.852
rs542594336	16	T	TA	0.3231	IL27	intergenic	1.827
rs240705	16	C	T	0.3549	IL27	intergenic	2.012
rs240704	16	T	C	0.3549	IL27	intergenic	2.368
rs545067288	16	CT	C	0.333	IL27	intergenic	0.521
rs113623515	16	AT	A	0.3688	IL27	intergenic	0.694
rs4787458	16	A	G	0.3231	IL27	intergenic	0.131
rs240702	16	C	T	0.3549	IL27	intergenic	0.093
rs62034319	16	T	G	0.3539	IL27	intergenic	8.333
rs28698667	16	C	T	0.3539	IL27	intergenic	2.61
rs370084618	16	C	CT	0.331	IL27	intergenic	0.125
rs62034321	16	C	T	0.3539	IL27	intergenic	4.313
rs4788085	16	A	G	0.3539	IL27	intergenic	3.241
rs28772958	16	A	G	0.3539	IL27	intergenic	3.468
rs62034322	16	G	A	0.327	IL27	intergenic	0.041
rs62034323	16	C	T	0.3539	NUPR1	intergenic	0.551
rs62034324	16	T	C	0.3539	NUPR1	intergenic	3.31
rs2106480	16	T	C	0.3539	NUPR1	intergenic	7.911
rs62034325	16	A	G	0.327	NUPR1	intergenic	3.747
rs62034326	16	A	G	0.3539	NUPR1	intergenic	14.97
rs189278832	16	G	A	0.325	NUPR1	intergenic	0.075
rs143626010	16	GTGTA	G	0.328	NUPR1	intergenic	0.666
rs4788084	16	C	T	0.3539	NUPR1	intergenic	9.072
16:28540793:C:CT	16	C	CT	0.2823	NUPR1	intergenic	2.374
16:28540793:C:CTT	16	C	CTT	0.001988	NUPR1	NA	2.32
rs8046271	16	T	C	0.3539	NUPR1	intergenic	1.866
rs144388138	16	CTT	C	0.3529	NUPR1	intergenic	1.086
rs12446550	16	G	A	0.3539	NUPR1	intergenic	3.629
rs4788083	16	A	G	0.3539	NUPR1	intergenic	0.207
rs3785354	16	C	T	0.3151	NUPR1	upstream	0.181
rs142724574	16	A	AAGTGAAGACAGGATACTTG	0.3111	NUPR1	intergenic	14.19
rs1074631	16	G	A	0.3141	NUPR1	intergenic	5.233
rs4787457	16	A	G	0.3161	RP11-666O2.1	intergenic	3.141
rs9926245	16	T	A	0.3529	RP11-666O2.1	intergenic	3.564
rs4788081	16	T	C	0.3151	RP11-666O2.1	intergenic	1.936
rs201107789	16	CT	C	0.3161	RP11-666O2.1	intergenic	0.692
rs4788080	16	C	T	0.3161	RP11-666O2.1	intergenic	2.735
rs7202948	16	T	A	0.3519	RP11-666O2.1	intergenic	1.272
rs4788079	16	C	A	0.3161	RP11-666O2.1	downstream	0.023
rs4787456	16	C	T	0.3161	RP11-666O2.1	downstream	0.923
rs4788078	16	G	A	0.3161	RP11-666O2.1	upstream	1.025
rs112366001	16	T	A	0.3161	RP11-666O2.1	intergenic	1.277
rs13331170	16	T	C	0.3519	RP11-666O2.1	intergenic	3.26
rs62034350	16	A	G	0.3161	RP11-666O2.1	intergenic	7.523
rs62034351	16	G	A	0.3151	CCDC101	intronic	9.239
rs7191618	16	C	G	0.3519	CCDC101	intronic	7.312
rs7187604	16	A	G	0.3171	CCDC101	intronic	6.664
rs3859172	16	G	T	0.3519	CCDC101	intronic	6.882
rs4788077	16	G	C	0.3161	CCDC101	intronic	1.555
rs4788076	16	C	T	0.3171	CCDC101	intronic	0.206
rs531139717	16	C	CA	0.2863	CCDC101	intronic	5.505
rs538810479	16	C	CAT	0.007952	CCDC101	intronic	0.329
rs140001625	16	C	T	0.3171	CCDC101	NA	0.674
rs370183727	16	GTATA	G	0.3171	CCDC101	intronic	0.801
rs56272201	16	A	G	0.3161	CCDC101	intronic	8.285
rs56396270	16	C	T	0.3171	CCDC101	intronic	0.201
rs62034355	16	G	C	0.3161	CCDC101	intronic	7.644
rs12447461	16	C	A	0.326	CCDC101	intronic	10.99
rs112191041	16	A	G	0.326	CCDC101	intronic	3.095
rs111693583	16	C	T	0.326	CCDC101	intronic	3.616
rs11074911	16	C	T	0.326	CCDC101	intronic	1.739
rs56209193	16	C	T	0.326	CCDC101	intronic	0.58
rs7193402	16	T	C	0.3171	CCDC101	intronic	5.292
rs7186573	16	T	C	0.326	CCDC101	intronic	3.392
rs62034358	16	G	T	0.3171	CCDC101	intronic	0.062
rs12445823	16	A	C	0.3171	CCDC101	intronic	4.338
rs12445744	16	A	C	0.3171	CCDC101	intronic	3.343
rs12448429	16	C	T	0.326	CCDC101	intronic	1.949
rs4787455	16	G	A	0.3171	CCDC101	intronic	6.723
rs7190771	16	G	A	0.326	CCDC101	intronic	1.422
rs112047757	16	C	T	0.326	CCDC101	intronic	4.879
rs112831778	16	C	T	0.3161	CCDC101	intronic	1.945
rs17707300	16	T	C	0.325	CCDC101	intronic	1.527
rs4788074	16	G	A	0.3171	CCDC101	intronic	2.256
16:28593700:T:TG	16	T	TG	0.3171	CCDC101	intronic	1.012
rs4788073	16	A	G	0.326	CCDC101	intronic	7.491
rs17640009	16	A	G	0.325	CCDC101	intronic	3.598
rs75539558	16	C	G	0.326	CCDC101	intronic	2.308
rs55792032	16	A	G	0.326	CCDC101	intronic	0.754
rs62034359	16	C	T	0.3171	CCDC101	intronic	0.25
rs112479807	16	G	GT	0.326	CCDC101	intronic	2.284
rs2077031	16	T	A	0.3171	CCDC101	downstream	0.769
rs762634	16	T	C	0.3161	SULT1A2	UTR3	1.057
rs710410	16	A	G	0.3161	SULT1A2	UTR3	0.186
rs1059491	16	T	G	0.3171	SULT1A2	exonic	25
rs62031560	16	T	A	0.326	SULT1A2	intronic	2.07
rs113208333	16	G	T	0.326	SULT1A2	intronic	1.277
rs4149406	16	A	G	0.326	SULT1A2	intronic	7.747
rs1690407	16	A	G	0.3101	SULT1A2	exonic	1.94
rs1136703	16	A	G	0.3101	SULT1A2	exonic	0.396
rs4115668	16	G	A	0.2982	SULT1A2	UTR5	5.76
rs743590	16	G	A	0.326	SULT1A2	UTR5	5.09
rs762633	16	T	C	0.3171	SULT1A2	UTR5	4.761
rs35175818	16	A	C	0.3171	SULT1A2	upstream	7.56
rs4149398	16	C	G	0.3171	SULT1A2	upstream	0.747
rs62031562	16	A	T	0.3171	SULT1A2	upstream	9.775
rs11074907	16	A	G	0.333	SULT1A1	intergenic	6.676
rs7192601	16	C	T	0.2962	SULT1A1	intergenic	2.146
rs7191548	16	T	C	0.335	SULT1A1	intergenic	0.345
rs6498091	16	T	G	0.337	SULT1A1	downstream	3.736
rs4788070	16	G	A	0.335	SULT1A1	downstream	2.977
rs371902330	16	C	CT	0.3111	SULT1A1	downstream	0.042
rs4788069	16	C	A	0.334	SULT1A1	downstream	0.373
rs4788068	16	C	T	0.335	SULT1A1	downstream	0.723
rs1042157	16	G	A	0.335	SULT1A1	UTR3	0.298
rs6839	16	T	C	0.3131	SULT1A1	UTR3	6.528
rs9282864	16	A	G	0.335	SULT1A1	intronic	0.41
rs41278162	16	G	A	0.2972	SULT1A1	intronic	10.15
rs4149394	16	C	T	0.335	SULT1A1	intronic	2.351
rs4149393	16	A	G	0.335	SULT1A1	intronic	4.73
rs79533802	16	T	C	0.334	SULT1A1	intronic	1.518
rs79039694	16	G	A	0.334	SULT1A1	intronic	1.822
rs4149392	16	A	G	0.333	SULT1A1	intronic	5.565
rs75301646	16	G	A	0.3241	SULT1A1	intronic	3.246
rs74459546	16	C	T	0.326	SULT1A1	intronic	3.144
rs116840534	16	A	G	0.326	SULT1A1	intronic	3.678
rs143299878	16	T	TG	0.327	SULT1A1	intronic	1.034
rs111384198	16	T	C	0.329	SULT1A1	intronic	4.848
rs4149391	16	T	C	0.332	SULT1A1	intronic	0.62
rs4149390	16	T	G	0.332	SULT1A1	intronic	1.749
rs41278158	16	C	A	0.333	SULT1A1	intronic	0.271
rs4149389	16	G	A	0.331	SULT1A1	intronic	1.276
rs34954534	16	C	T	0.332	SULT1A1	intronic	0.872
rs4149388	16	A	T	0.332	SULT1A1	intronic	0.658
rs3020806	16	A	T	0.334	SULT1A1	intronic	0.025
rs74752114	16	G	A	0.334	SULT1A1	intronic	0.329
rs3020805	16	C	G	0.334	SULT1A1	intronic	0.038
rs9282862	16	T	C	0.335	SULT1A1	intronic	6.501
rs2925623	16	T	C	0.335	SULT1A1	intronic	0.575
rs2925624	16	G	T	0.3062	SULT1A1	intronic	1.954
rs3020804	16	A	G	0.336	SULT1A1	intronic	1.453
rs3020803	16	T	A	0.336	SULT1A1	intronic	0.337
rs2925628	16	T	C	0.329	SULT1A1	intronic	0.027
rs375054850	16	AGAG	A	0.335	SULT1A1	intronic	0.699
rs4788064	16	G	T	0.334	SULT1A1	intronic	1.646
rs2925629	16	T	C	0.334	SULT1A1	intronic	5.422
rs2925630	16	T	C	0.334	SULT1A1	intronic	4.571
rs56169261	16	G	A	0.2962	SULT1A1	intronic	3.834
rs56091264	16	A	G	0.338	SULT1A1	intronic	4.98
rs56305122	16	C	T	0.338	SULT1A1	intronic	3.765
rs1126447	16	T	C	0.335	SULT1A1	exonic	6.331
rs1126446	16	A	G	0.335	SULT1A1	exonic	5.397
rs1690405	16	C	G	0.2972	SULT1A1	intronic	2.799
rs111292564	16	C	A	0.3121	SULT1A1	intronic	0.617
rs28729187	16	C	T	0.3221	SULT1A1	intronic	4.588
rs28480369	16	C	T	0.3221	SULT1A1	intronic	4.123
rs28676837	16	T	C	0.3221	SULT1A1	intronic	9.458
rs11339073	16	CT	C	0.3688	SULT1A1	intronic	1.478
rs6498089	16	T	C	0.3211	SULT1A1	intronic	0.392
rs546277570	16	CTTTT	C	0.3479	SULT1A1	intronic	0.516
rs200705867	16	TA	T	0.3231	SULT1A1	intronic	4.821
rs141320733	16	TTGTG	TGTGTGTG	0.000994	SULT1A1	intronic	NA
16:28631314:TTGTG:TTGTGTGTGTG	16	TTGTGTGTGTG	TTGTG	0.3618	SULT1A1	intronic	NA
16:28631314:TTGTG:TTGTGTGTG	16	TTGTG	TTGTGTGTG	0.03082	SULT1A1	intronic	NA
16:28631314:TTGTG:TTGTGTG	16	TTGTG	TTGTGTG	0.003976	SULT1A1	intronic	NA
rs577290168	16	TTGTG	T	0.001988	SULT1A1	intronic	1.035
rs28410083	16	T	A	0.3221	SULT1A1	intronic	8.315
rs62031607	16	A	T	0.3201	SULT1A1	intronic	4.32
rs1968752	16	G	T	0.3231	SULT1A1	intronic	1.224
rs1968751	16	C	T	0.3221	SULT1A1	intronic	3.248
rs2411453	16	G	T	0.3529	SULT1A1	intronic	0.786
rs8049739	16	C	G	0.3221	SULT1A1	intronic	7.548
rs3927084	16	A	C	0.3519	SULT1A1	intergenic	2.75
rs4788062	16	T	C	0.3519	SULT1A1	intergenic	0.758
rs35626515	16	C	A	0.3509	NPIPB8	UTR5	0.508
rs35184893	16	G	A	0.3489	NPIPB8	exonic	17.13
rs2411440	16	C	T	0.3479	NPIPB8	intronic	1.86
rs202014106	16	A	T	0.3091	RP11-57A19.4:EIF3C	ncRNA_intronic	3.42
rs371092802	16	ATTT	A	0.3221	RP11-57A19.4:EIF3C	ncRNA_intronic	1.007
16:28741236:A:C	16	C	A	0.3221	RP11-57A19.4:EIF3C	ncRNA_intronic	0.834
16:28741236:C:T	16	C	T	0.03976	RP11-57A19.4:EIF3C	NA	0.612
rs563080102	16	T	C	0.3459	RP11-57A19.4	upstream	5.429
rs376631209	16	G	A	0.3201	RP11-57A19.4	intergenic	6.886
rs371166583	16	GAC	G	0.339	RP11-57A19.4	intergenic	0.495
rs201938717	16	C	T	0.33	RP11-57A19.4	intergenic	1.034
rs138592330	16	A	G	0.3559	RP11-57A19.4	intergenic	1.715
rs378421	16	G	A	0.3549	RP11-57A19.4	intergenic	0.724
rs555463795	16	C	T	0.331	RP11-57A19.4	intergenic	1.25
rs200503856	16	C	T	0.493	NPIPB9	intronic	2.438
rs199943670	16	A	G	0.3131	RP11-1348G14.4	ncRNA_intronic	3.533
rs437564	16	C	T	0.3181	RP11-1348G14.4	ncRNA_intronic	3.054
rs200928817	16	AT	A	0.332	RP11-1348G14.4	ncRNA_intronic	0.579
rs62036613	16	A	G	0.329	RP11-1348G14.4	ncRNA_intronic	2.06
rs373417947	16	AT	A	0.3509	RP11-1348G14.4	ncRNA_intronic	0.82
rs62036614	16	T	C	0.33	RP11-1348G14.4	ncRNA_intronic	4.238
rs113029997	16	T	C	0.331	RP11-1348G14.4	ncRNA_intronic	3.023
rs11860513	16	C	T	0.331	RP11-1348G14.4:RP11-1348G14.1	ncRNA_exonic	9.926
rs2008514	16	G	A	0.331	RP11-1348G14.4:RP11-1348G14.1	ncRNA_exonic	9.242
rs1987472	16	C	T	0.332	RP11-1348G14.4:RP11-1348G14.1	ncRNA_exonic	0.021
rs1987471	16	T	G	0.331	RP11-1348G14.4:RP11-1348G14.1	ncRNA_exonic	4.067
rs56186137	16	A	G	0.331	RP11-1348G14.4:RP11-1348G14.1	ncRNA_exonic	2.124
rs62036616	16	A	G	0.33	RP11-1348G14.4	ncRNA_intronic	0.454
rs62036617	16	T	C	0.331	RP11-1348G14.4	ncRNA_exonic	0.478
rs142395323	16	CT	C	0.3678	RP11-1348G14.4	ncRNA_exonic	2.606
rs62036618	16	A	C	0.331	RP11-1348G14.4	ncRNA_exonic	3.311
rs187668816	16	G	A	0.332	RP11-1348G14.4	ncRNA_exonic	0.926
rs4788095	16	T	C	0.331	RP11-1348G14.5	downstream	3.442
rs72793809	16	C	T	0.331	RP11-1348G14.5	ncRNA_intronic	0.601
rs62036620	16	A	G	0.331	RP11-1348G14.5	ncRNA_exonic	3.759
rs200618724	16	AT	A	0.3419	RP11-1348G14.5	ncRNA_exonic	0.97
rs62036621	16	C	A	0.331	RP11-1348G14.5	ncRNA_exonic	0.318
rs201131521	16	TG	T	0.328	ATXN2L	upstream	8.601
16:28835680:T:TGG	16	T	TGG	0.000994	ATXN2L	UTR5	9.666
16:28835680:T:TG	16	T	TG	0.33	ATXN2L	NA	9.701
rs4451951	16	T	C	0.334	ATXN2L	intronic	2.407
rs62036622	16	T	G	0.33	ATXN2L	intronic	4.37
rs8049439	16	T	C	0.3439	ATXN2L	intronic	0.23
rs8062405	16	A	G	0.328	ATXN2L	intronic	4.476
rs72793811	16	G	A	0.327	ATXN2L	intronic	0.936
rs78613234	16	T	C	0.329	ATXN2L	intronic	4.747
rs62036623	16	C	G	0.328	ATXN2L	intronic	1.264
rs62036624	16	G	T	0.329	ATXN2L	intronic	4.079
rs72793812	16	A	G	0.33	ATXN2L	intronic	0.847
rs12443881	16	C	T	0.328	ATXN2L	intronic	1.133
rs10658897	16	G	GGTTGT	0.328	ATXN2L:RP11-24N18.1	ncRNA_intronic	2.361
rs55991577	16	C	T	0.329	ATXN2L:RP11-24N18.1	ncRNA_intronic	9.269
rs56358680	16	A	G	0.329	ATXN2L:RP11-24N18.1	ncRNA_intronic	0.39
rs62036626	16	A	G	0.329	ATXN2L:RP11-24N18.1	ncRNA_intronic	5.82
rs62036657	16	G	A	0.329	ATXN2L:RP11-24N18.1	ncRNA_intronic	6.357
rs141681863	16	TGATCAGGG	T	0.329	ATXN2L:RP11-24N18.1	ncRNA_intronic	2.31
rs12444171	16	G	A	0.329	ATXN2L:RP11-24N18.1	ncRNA_intronic	1.402
rs56404918	16	T	G	0.329	ATXN2L:RP11-24N18.1	ncRNA_intronic	1.225
rs55719896	16	G	A	0.329	ATXN2L:RP11-24N18.1	splicing	3.204
rs55830740	16	G	C	0.329	ATXN2L:RP11-24N18.1	ncRNA_intronic	0.237
rs12928404	16	T	C	0.3459	ATXN2L:RP11-24N18.1	ncRNA_intronic	2.676
rs12325113	16	T	C	0.328	ATXN2L	upstream:downstream	2.955
rs12325278	16	A	G	0.329	ATXN2L	upstream:downstream	1.888
rs62036658	16	T	G	0.338	ATXN2L	intergenic	3.719
rs148099387	16	C	CCT	0.328	TUFM	intergenic	1.416
rs3088215	16	A	C	0.329	TUFM	UTR3	2.562
rs28403629	16	A	G	0.329	TUFM	intronic	3.563
rs61737565	16	G	C	0.329	TUFM	intronic	1.002
rs4788099	16	A	G	0.329	TUFM	intronic	7.846
rs7187776	16	A	G	0.3419	TUFM	UTR5	10.05
rs9972693	16	A	G	0.329	SH2B1	intronic	6.381
rs113079736	16	G	A	0.329	SH2B1	intronic	1.609
rs12325014	16	C	G	0.33	SH2B1	intronic	0.252
rs9972768	16	A	C	0.329	SH2B1	intronic	0.706
rs56040780	16	C	T	0.329	SH2B1	intronic	2.433
rs369515117	16	CT	C	0.3549	SH2B1	intronic	0.523
rs138267369	16	TCTC	T	0.329	SH2B1	intronic	0.802
rs72793815	16	G	A	0.329	SH2B1	intronic	0.902
rs80275162	16	T	A	0.329	SH2B1	intronic	1.022
rs371918919	16	A	T	0.2913	SH2B1	intronic	2.796
rs56226746	16	G	A	0.329	SH2B1	intronic	0.662
rs56163509	16	A	G	0.328	SH2B1	intronic	1.13
rs4788100	16	T	C	0.329	SH2B1	intronic	2.213
rs62037363	16	T	C	0.329	SH2B1	intronic	2.074
rs7205323	16	C	T	0.329	SH2B1	intronic	5.442
rs7187333	16	G	A	0.328	SH2B1	intronic	0.374
rs147684209	16	T	C	0.329	SH2B1	intronic	2.367
rs149601295	16	G	A	0.328	SH2B1	intronic	1.428
rs4788101	16	C	T	0.329	SH2B1	intronic	1.717
rs62037364	16	G	A	0.331	SH2B1	intronic	0.669
rs62037365	16	C	G	0.329	SH2B1	intronic	0.262
rs67567805	16	C	CT	0.334	SH2B1	intronic	0.668
rs11150609	16	A	G	0.329	SH2B1	intronic	7.565
rs12446589	16	G	A	0.329	SH2B1	intronic	8.49
rs12448902	16	C	G	0.3101	SH2B1	intronic	0.794
rs199766562	16	CCG	C	0.328	SH2B1	intronic	0.524
rs62037366	16	C	A	0.328	SH2B1	intronic	1.691
rs11859512	16	C	T	0.329	SH2B1	intronic	0.176
rs11861132	16	A	G	0.329	SH2B1	intronic	0.227
rs11861174	16	A	G	0.329	SH2B1	intronic	3.477
rs7499337	16	G	C	0.328	SH2B1	intronic	12.44
rs6565229	16	T	C	0.329	SH2B1	intronic	7.09
rs4788102	16	G	A	0.329	SH2B1	intronic	0.769
rs62037367	16	C	G	0.329	SH2B1:RP11-22P6.2	ncRNA_exonic	5.884
rs7198606	16	T	G	0.329	SH2B1	UTR5	21.3
rs11864750	16	A	T	0.329	SH2B1	UTR5	22.5
rs564097441	16	AGCCGCCGCCGCC	A	0.04771	SH2B1	UTR5	22.2
rs577756912	16	AGCCGCCGCCGCC	AGCC	0.2803	SH2B1	NA	NA
rs7193733	16	A	G	0.329	SH2B1	UTR5	17.28
rs11863370	16	A	G	0.329	SH2B1	intronic	4.248
rs8055982	16	A	C	0.329	SH2B1	intronic	5.047
rs7498603	16	T	C	0.329	SH2B1	intronic	4.962
rs7498665	16	A	G	0.329	SH2B1	exonic	15.56
rs62037369	16	C	T	0.328	SH2B1	intronic	0.932
rs7359397	16	C	T	0.328	SH2B1	downstream	0.233
rs11864107	16	T	C	0.329	SH2B1	downstream	0.675
rs3888190	16	C	A	0.33	ATP2A1	upstream:downstream	1.559
rs201017113	16	C	CT	0.328	ATP2A1	upstream:downstream	18.68
rs62037371	16	C	A	0.329	ATP2A1	intronic	7.957
rs8055138	16	C	T	0.329	ATP2A1	intronic	8.971
rs72793818	16	G	A	0.329	ATP2A1	intronic	1.022
rs11645143	16	T	C	0.33	ATP2A1	intronic	0.069
rs11641216	16	A	G	0.329	ATP2A1	intronic	0.39
rs7498555	16	T	C	0.328	ATP2A1	intronic	0.034
rs5816477	16	ACT	A	0.328	ATP2A1	intronic	8.613
rs8061590	16	A	G	0.331	ATP2A1	intronic	0.531
rs11642449	16	C	T	0.3002	ATP2A1	intronic	0.243
rs560935121	16	CA	C	0.3221	ATP2A1	intronic	0.632
rs8056890	16	G	A	0.3002	ATP2A1	intronic	0.241
rs6565259	16	T	C	0.3131	ATP2A1	exonic	0.166
rs68040616	16	C	CAAAAAG	0.3012	ATP2A1	intronic	0.882
rs11304796	16	G	GT	0.2793	ATP2A1	intronic	1.126
rs9931989	16	C	G	0.3012	ATP2A1	intronic	9.163
rs71143703	16	T	TA	0.3022	ATP2A1	intronic	7.375
rs8060365	16	A	C	0.3012	ATP2A1	intronic	0.728
rs7189927	16	T	C	0.3022	ATP2A1	intronic	0.016
rs8046545	16	G	A	0.3002	ATP2A1	intronic	0.126
rs10499	16	G	A	0.3002	ATP2A1	UTR3	7.933
rs7188071	16	T	C	0.3012	RABEP2	intronic	2.133
rs7206214	16	A	G	0.3012	RABEP2	intronic	0.627
rs10653411	16	A	ATT	0.3012	RABEP2	intronic	4.131
rs113226418	16	C	CTATATATA	0.3012	RABEP2	intronic	0.6
rs7184597	16	T	C	0.2833	RABEP2	intronic	2.416
rs11646653	16	C	T	0.2843	RABEP2	intronic	3.786
rs9708958	16	A	G	0.2833	RABEP2	intronic	3.193
rs62037414	16	T	C	0.2843	RABEP2	intronic	1.208
rs3924376	16	T	C	0.2813	RABEP2	intronic	2.595
rs12919058	16	C	A	0.2962	RABEP2	intronic	3.195
rs6565293	16	T	C	0.2893	RABEP2	intronic	2.941
rs7185232	16	T	C	0.2903	RABEP2	intronic	10.11
rs4072402	16	C	T	0.2903	RABEP2	intronic	10.87
rs113640353	16	C	CT	0.2734	RABEP2	intronic	0.063
rs2904880	16	G	C	0.2724	RABEP2:CD19	exonic	9.428
rs11639897	16	C	T	0.2694	CD19	intergenic	0.228
rs58764449	16	A	AGCCCAGCT	0.2694	CD19	intergenic	0.404
rs11643297	16	G	A	0.2624	NFATC2IP:RP11-264B17.2	ncRNA_intronic	1.437
rs7500321	16	A	G	0.2614	NFATC2IP:RP11-264B17.2	ncRNA_intronic	4.127
rs11645306	16	C	G	0.2624	SPNS1	intergenic	1.804
rs8045689	16	T	C	0.2624	SPNS1:RP11-264B17.3:RP11-264B17.4	ncRNA_intronic	2.244
rs7187575	16	T	C	0.2624	SPNS1:RP11-264B17.3:RP11-264B17.4	ncRNA_exonic	6.166
rs6565300	16	C	A	0.2624	SPNS1:RP11-264B17.3	ncRNA_exonic	4.156
rs7140	16	A	C	0.2624	SPNS1:RP11-264B17.3	exonic	13.34
rs146205295	17	A	T	0.04274	FBXL20	intronic	7.708
rs74952769	17	G	A	0.04076	NEUROD2	intergenic	7.762
rs140480252	17	T	TG	0.05268	RP11-94L15.2	intergenic	4.473
rs117504211	17	A	C	0.05865	GSDMB	intergenic	1.906
17:38113930:A:G	17	G	A	0.03678	GSDMA	intergenic	4.081
17:38113930:G:T	17	G	T	0.01193	GSDMA	NA	3.276
rs7209599	17	C	T	0.3668	C17orf67	downstream	0.115
rs71139937	17	GAAA	G	0.3618	C17orf67	intronic	0.948
rs2197258	17	T	A	0.3638	C17orf67	intronic	0.694
rs6503764	17	T	C	0.3638	C17orf67	intronic	1.001
rs6503765	17	G	A	0.3638	C17orf67	intronic	0.97
rs3853824	17	T	C	0.3638	C17orf67	intronic	4.762
rs3986358	17	T	C	0.3638	C17orf67	intronic	0.686
rs6503766	17	G	A	0.3628	C17orf67	intronic	7.016
rs6503767	17	C	T	0.3628	C17orf67	intronic	1.804
rs1879145	17	A	G	0.3588	C17orf67	intronic	4.954
rs4793834	17	C	T	0.3588	C17orf67	intronic	7.806
rs7217601	17	A	G	0.3588	C17orf67	intronic	4.077
rs1052227	17	C	T	0.3588	C17orf67	intronic	2.019
rs12103557	17	T	A	0.3588	C17orf67	intronic	1.105
rs200039566	17	T	TCA	0.3588	C17orf67	intronic	0.669
rs11079260	17	G	T	0.3588	C17orf67	intronic	0.479
rs6503770	17	G	C	0.3469	C17orf67	upstream	14.92
rs2235092	17	G	A	0.3479	C17orf67:DGKE	intronic	10.24
rs1040261	17	G	T	0.2883	C17orf67:DGKE	UTR3	0.76
rs7223066	17	G	C	0.2913	DGKE	intronic	2.066
rs9905199	17	C	T	0.2913	DGKE	intronic	5.13
rs6503773	17	T	C	0.2913	DGKE	intronic	1.16
rs7210030	17	A	G	0.2913	DGKE	intronic	0.759
rs6503774	17	G	C	0.2913	DGKE	intronic	0.584
rs3959524	17	A	G	0.2913	DGKE	intronic	1.108
rs9899453	17	C	T	0.2913	DGKE	intronic	6.975
rs7225346	17	C	A	0.2913	DGKE	intronic	4.856
rs3760157	17	A	G	0.2913	DGKE	intronic	1.865
rs3760158	17	C	A	0.2913	DGKE	exonic	7.639
rs9913602	17	A	C	0.2913	DGKE	intronic	1.117
rs2176744	17	A	G	0.2913	DGKE	intronic	2.723
rs2049061	17	A	G	0.2913	DGKE	intronic	5.53
rs2049062	17	C	G	0.2913	DGKE	intronic	1.352
rs67207464	17	C	CAT	0.2913	DGKE	intronic	2.444
rs2078517	17	A	T	0.2913	DGKE	intronic	0.293
rs5821153	17	CAAAT	C	0.2903	DGKE	intronic	1.802
rs11394708	17	AT	A	0.2922	DGKE	intronic	1.741
rs10641776	17	CTTTT	C	0.2992	DGKE	intronic	1.619
rs2271898	17	T	C	0.2913	DGKE	intronic	4.588
rs12601782	17	A	G	0.2913	DGKE	intronic	5.335
rs4794671	17	T	C	0.2913	DGKE	intronic	5.288
rs4794672	17	A	G	0.2913	DGKE	intronic	0.22
rs4793835	17	G	C	0.2913	DGKE	intronic	2.384
rs9907968	17	A	G	0.2913	DGKE	intronic	1.769
rs9908291	17	G	C	0.2913	DGKE	intronic	2.353
rs113684976	17	CAGAG	C	0.2893	DGKE	intronic	0.972
rs7218364	17	G	A	0.2922	DGKE	intronic	11.66
rs9902250	17	G	A	0.2913	DGKE	intronic	7.463
rs9903097	17	A	G	0.2913	DGKE	intronic	0.662
rs9902931	17	T	C	0.2913	DGKE	intronic	0.239
rs8067569	17	A	G	0.2913	DGKE	intronic	0.435
rs8067906	17	C	G	0.2913	DGKE	intronic	0.718
rs35282812	17	G	A	0.2913	DGKE	intronic	6.384
rs62072709	17	C	T	0.2893	DGKE	intronic	3.051
rs3785472	17	G	A	0.2893	DGKE	intronic	0.199
rs8074637	17	A	G	0.2913	DGKE	intronic	0.663
rs80125470	17	AGT	A	0.2982	DGKE	intronic	5.676
rs36078272	17	ATT	A	0.2913	DGKE	intronic	NA
rs9911560	17	C	T	0.2913	DGKE	UTR3	2.301
rs3826295	17	A	T	0.2913	DGKE	UTR3	9.06
rs8071009	17	G	A	0.2913	DGKE	UTR3	4.752
rs9897759	17	A	T	0.2922	DGKE	UTR3	1.728
rs1992554	17	T	C	0.2913	DGKE	UTR3	3.971
rs9911132	17	C	A	0.2913	DGKE	UTR3	13.26
rs9893721	17	C	T	0.2913	DGKE	UTR3	0.147
rs9892659	17	A	G	0.2913	DGKE	UTR3	5.235
rs12150106	17	G	A	0.2863	DGKE	UTR3	5.131
rs12150100	17	C	A	0.2863	DGKE	UTR3	4.541
rs8078200	17	G	A	0.2893	DGKE	UTR3	3.184
rs8078230	17	G	A	0.2893	DGKE	UTR3	3.756
rs7209070	17	C	T	0.2893	RP11-670E13.2	upstream:downstream	4.594
rs112139864	17	CACTGGGCAGTT	C	0.2913	RP11-670E13.2	ncRNA_exonic	8.13
rs11410315	17	AT	A	0.2893	RP11-670E13.2	downstream	1.446
rs4794673	17	C	G	0.3052	RNU6-1158P	upstream	2.098
rs35109497	17	GA	G	0.3221	RNU6-1158P	downstream	4.059
rs9906165	17	G	A	0.3052	RNU6-1158P	downstream	5.282
rs9906601	17	T	C	0.3082	RNU6-1158P	downstream	3.014
rs12967678	18	G	A	0.08946	PTPN2	intronic	0.128
rs35153695	18	AC	A	0.1412	PTPN2	intronic	6.986
rs1893217	18	A	G	0.1412	PTPN2	intronic	10.41
rs80262450	18	G	A	0.08946	PTPN2	intronic	0.148
rs12969241	18	G	T	0.0994	PTPN2	intronic	3.63
rs35967540	18	G	C	0.0994	PTPN2	intronic	2.024
rs35320197	18	C	A	0.0994	PTPN2	intronic	3.481
rs34153303	18	G	A	0.09841	PTPN2	intronic	0.265
rs34799913	18	T	G	0.09841	PTPN2	intronic	1.366
rs12955302	18	A	G	0.09841	PTPN2	intronic	1.018
rs34416003	18	A	C	0.09742	PTPN2	intronic	6.115
rs12964314	18	A	G	0.09841	PTPN2	intronic	0.783
rs71353227	18	C	A	0.09841	PTPN2	intronic	0.248
rs372190906	18	C	T	0.09742	PTPN2	intronic	1.886
rs200886624	18	C	CA	0.09841	PTPN2	intronic	1.524
rs12963474	18	C	A	0.09841	PTPN2	intronic	0.296
rs12968719	18	G	A	0.09841	PTPN2	intronic	0.317
rs35923716	18	A	G	0.09841	PTPN2	intronic	4.392
rs35954636	18	T	G	0.09841	PTPN2	intronic	4.497
rs75407602	19	C	T	0.0338	ICAM1:CTD-2369P2.8	ncRNA_exonic	4.129
rs192560669	19	A	C	0.07555	ICAM5	downstream	2.961
rs73510898	19	G	A	0.09443	ZGLP1:CTD-2369P2.10:FDX1L	intronic	0.074
rs75231016	19	G	C	0.09344	CTD-2369P2.10:FDX1L	UTR3	1.469
rs74908652	19	T	C	0.164	CTD-2369P2.10:FDX1L	intronic	10.82
rs78295726	19	C	T	0.164	CTD-2369P2.10:FDX1L:CTD-2369P2.12	intronic	6.503
rs74956615	19	T	A	0.02982	CTD-2369P2.12:RAVER1	UTR3	20.8
rs34536443	19	G	C	0.02883	TYK2	exonic	25.5
rs12720356	19	A	C	0.09245	TYK2	exonic	26.3
rs2304257	19	C	G	0.09046	TYK2	intronic	6.873
rs144309607	19	C	T	0.03082	TYK2	upstream	0.364
rs142770866	19	G	A	0.08549	CDC37	intronic	0.236
rs118115488	19	C	T	0.07555	PDE4A	exonic	8.996
rs78064630	19	G	A	0.07555	PDE4A	intronic	0.47
rs1194098	19	T	A	0.07952	PDE4A	intronic	2.418
rs376649572	19	T	A	0.07356	PDE4A	intronic	0.787
rs200458265	19	CTTT	C	0.02684	PDE4A	intergenic	1.294
rs7247198	19	G	C	0.07157	KEAP1	intergenic	4.348
rs11085735	19	C	A	0.06759	KEAP1	intronic	2.88
rs2297197	20	C	G	0.2833	SLC12A5	intronic	5.352
rs3746522	20	C	T	0.2197	SLC12A5	exonic	7.398
rs12624433	20	G	A	0.2565	SLC12A5	intronic	4.235
rs9074	20	G	A	0.2604	SLC12A5	UTR3	21.5
rs13037326	20	C	T	0.2614	NCOA5	intronic	7.527
rs2425752	20	T	C	0.2604	NCOA5	intronic	3.083
rs4578918	20	T	C	0.2594	NCOA5	intergenic	1.536
rs6131010	20	A	G	0.2604	RPL13P2	intergenic	3.299
rs6032660	20	G	A	0.2565	RPL13P2	intergenic	1.816
rs2024568	20	T	C	0.2575	RPL13P2	intergenic	0.149
rs6032662	20	C	T	0.2575	RPL13P2	intergenic	5.661
rs6032663	20	T	G	0.2575	RPL13P2	intergenic	0.524
rs6065926	20	A	G	0.2555	RPL13P2	intergenic	18.98
rs5841620	20	T	TA	0.2575	RPL13P2	intergenic	0.559
rs6032664	20	T	A	0.2575	CD40	intergenic	5.712
rs6074022	20	C	T	0.2575	CD40	intergenic	6.771
rs1569723	20	C	A	0.2575	CD40	intergenic	1.496
rs1883832	20	T	C	0.2594	CD40	UTR5	14.99
rs4810485	20	T	G	0.2594	CD40	intronic	1.457
rs4239702	20	T	C	0.2873	CD40	intronic	11.63
rs6090040	20	C	A	0.4742	TCEA2	intronic	2.89
rs6062343	20	G	A	0.4354	TCEA2	intronic	1.351
rs6062344	20	T	C	0.5	TCEA2	intronic	12.41
rs4408777	20	A	G	0.4354	RGS19	intronic	0.834
rs4372964	20	C	T	0.4414	RGS19	intronic	2.744
rs12625329	20	G	A	0.4433	RGS19	intronic	2.809
rs8126001	20	C	T	0.4821	OPRL1	upstream	9.59
rs8121509	20	T	C	0.4543	OPRL1	intronic	9.822
rs8139142	22	T	C	0.1889	UBE2L3	intronic	3.885
rs5754075	22	G	A	0.163	UBE2L3	intronic	6.529
rs390387	22	G	A	0.1849	UBE2L3	intronic	4.843
rs5754100	22	T	C	0.1839	UBE2L3	intronic	4.615
rs5754102	22	C	A	0.1759	UBE2L3	intronic	5.108
rs5754104	22	G	A	0.1819	UBE2L3	intronic	3.379
rs131655	22	C	CA	0.1938	UBE2L3	intronic	0.57
rs131656	22	G	A	0.1918	UBE2L3	intronic	0.932
rs5998509	22	C	T	0.1829	UBE2L3	intronic	0.8
rs131657	22	T	A	0.1928	UBE2L3	intronic	2.224
rs131658	22	C	G	0.1928	UBE2L3	intronic	1.456
rs131659	22	A	G	0.1938	UBE2L3	intronic	3.137
rs131660	22	G	A	0.1938	UBE2L3	intronic	2.122
rs138665726	22	A	C	0.1809	UBE2L3	intronic	1.172
rs140488	22	A	G	0.1938	UBE2L3	intronic	3.518
rs131664	22	G	A	0.1938	UBE2L3	intronic	0.419
rs59391722	22	G	C	0.1819	UBE2L3	intronic	2.027
rs131665	22	A	G	0.1938	UBE2L3	intronic	1.509
rs140489	22	G	A	0.1938	UBE2L3	intronic	4.944
rs140490	22	G	T	0.1938	UBE2L3	intronic	4.826
rs140491	22	T	C	0.1938	UBE2L3	intronic	9.472
rs11089620	22	C	G	0.1819	UBE2L3	intronic	14.53
rs2266959	22	G	T	0.1819	UBE2L3	intronic	8.916
rs140492	22	A	C	0.1938	UBE2L3	intronic	9.82
rs140495	22	TATTA	T	0.1938	UBE2L3	intronic	11.51
rs2256609	22	A	G	0.1829	UBE2L3	intronic	6.86
rs140498	22	G	A	0.1938	UBE2L3	intronic	0.278
rs140499	22	C	T	0.1938	UBE2L3	intronic	6.325
rs2266961	22	C	G	0.1819	UBE2L3	intronic	10.14
rs181359	22	G	A	0.1938	UBE2L3	intronic	5.975
rs181360	22	T	G	0.1938	UBE2L3	intronic	5.185
rs181361	22	A	T	0.1918	UBE2L3	intronic	1.458
rs533923826	22	CTTTTTTTT	C	0.2237	UBE2L3	intronic	1.375
rs73166619	22	C	T	0.1819	UBE2L3	intronic	2.894
rs5754166	22	C	T	0.1819	UBE2L3	intronic	8.293
rs181362	22	C	T	0.1938	UBE2L3	intronic	8.7
rs181363	22	A	G	0.1938	UBE2L3	intronic	2.328
rs34977459	22	GA	G	0.2008	UBE2L3	intronic	3.533
rs5754177	22	C	T	0.1839	UBE2L3	intronic	2.048
rs181366	22	C	T	0.1938	UBE2L3	intronic	3.687
rs576111528	22	A	AT	0.171	UBE2L3	intronic	1.185
rs66534072	22	C	G	0.1938	UBE2L3	intronic	1.714
rs5749485	22	A	C	0.1938	UBE2L3	intronic	0.72
rs374588807	22	AT	A	0.2475	UBE2L3	intronic	2.093
rs5998576	22	C	T	0.1928	UBE2L3	intronic	1.622
rs73166622	22	G	C	0.1928	UBE2L3	intronic	7.346
rs5754217	22	G	T	0.1938	UBE2L3	intronic	0.352
rs5749493	22	C	A	0.1938	UBE2L3	intronic	0.902
rs4820091	22	T	G	0.1829	UBE2L3	intronic	0.006
rs5749495	22	A	G	0.1819	UBE2L3	intronic	3.235
rs568280619	22	C	A	0.003976	UBE2L3	intronic	2.054
rs34463645	22	CTT	C	0.1819	UBE2L3	NA	1.6
rs12484550	22	C	T	0.1819	UBE2L3	intronic	4.164
rs5998599	22	A	G	0.1918	UBE2L3	intronic	1.14
rs9621715	22	G	A	0.1819	UBE2L3	intronic	3.575
rs5754234	22	A	T	0.1819	UBE2L3	intronic	2.053
rs5754238	22	C	G	0.1928	UBE2L3	intronic	3.074
rs1034329	22	T	C	0.1928	UBE2L3	intronic	5.838
rs2283789	22	T	G	0.1928	UBE2L3	intronic	4.671
rs5749502	22	T	A	0.1819	UBE2L3	intronic	0.666
rs5998619	22	G	A	0.1918	UBE2L3	intronic	0.503
22:21945978:A:G	22	G	A	0.1819	UBE2L3	intronic	2.883
22:21945978:G:T	22	G	T	0.000994	UBE2L3	NA	2.194
rs73166632	22	A	G	0.1928	UBE2L3	intronic	0.066
rs2266963	22	C	G	0.1819	UBE2L3	intronic	3.3
rs2070512	22	A	C	0.1938	UBE2L3	intronic	4.467
rs4821104	22	A	G	0.1829	UBE2L3	intronic	0.605
rs5754295	22	C	A	0.1938	UBE2L3	intronic	0.461
rs530685161	22	ATT	A	0.1938	UBE2L3	intronic	2.988
rs58077207	22	CT	C	0.1948	UBE2L3	intronic	1.521
rs5994638	22	A	G	0.1938	UBE2L3	intronic	0.826
rs5998644	22	T	C	0.1938	UBE2L3	intronic	3.768
rs2283790	22	A	G	0.1938	UBE2L3	intronic	1.408
rs5754323	22	T	C	0.1938	UBE2L3	intronic	0.463
rs2266964	22	A	G	0.1938	UBE2L3	intronic	0.943
rs11089629	22	T	G	0.1938	UBE2L3	intronic	2.294
rs4821108	22	G	C	0.1928	UBE2L3	intronic	0.033
rs5754344	22	A	G	0.1819	UBE2L3	intronic	7.063
rs4821112	22	G	A	0.1938	UBE2L3	intronic	0.277
rs5754352	22	C	T	0.1938	UBE2L3	intronic	3.65
rs5998672	22	G	A	0.1938	UBE2L3	intronic	2.01
rs12168958	22	CG	TG	0.2008	UBE2L3	intronic	NA
rs12169001	22	C	T	0.1928	UBE2L3	intronic	2.446
rs738127	22	G	A	0.1938	UBE2L3	intronic	3.244
22:21969640:C:T	22	T	C	0.1909	UBE2L3	intronic	1.701
rs4821114	22	G	C	0.1819	UBE2L3	intronic	1.096
rs738128	22	G	A	0.1938	UBE2L3	intronic	2.888
rs738129	22	C	T	0.1938	UBE2L3	intronic	0.067
rs8139079	22	T	G	0.1928	UBE2L3	intronic	0.63
rs2876971	22	T	G	0.1928	UBE2L3	intronic	0.027
rs4821116	22	C	T	0.1819	UBE2L3	intronic	1.121
rs5754387	22	G	C	0.1968	UBE2L3	intronic	5.957
22:21976274:G:GTTTA	22	G	GTTTA	0.1889	UBE2L3	UTR3	8.118
rs7444	22	T	C	0.1978	UBE2L3	UTR3	9.666
rs7445	22	C	T	0.1938	UBE2L3	UTR3	6.53
rs11089637	22	T	C	0.167	UBE2L3	downstream	2.586
rs4821124	22	T	C	0.1849	UBE2L3	downstream	3.534
rs12158299	22	C	T	0.1928	UBE2L3	intergenic	7.254
22:21979938:A:C	22	C	A	0.000994	UBE2L3	intergenic	7.139
22:21979938:C:T	22	C	T	0.1928	UBE2L3	NA	6.517
rs5754422	22	A	G	0.1928	UBE2L3	intergenic	11.04
rs67163745	22	CAG	C	0.1928	YDJC	intergenic	1.782
rs5754426	22	T	C	0.1928	YDJC	intergenic	14.14
rs4821130	22	C	T	0.1928	YDJC	intergenic	8.542
rs1811069	22	T	G	0.1918	YDJC	downstream	4.183
rs878825	22	T	C	0.1938	YDJC	downstream	4.308
rs2298428	22	C	T	0.1769	YDJC	exonic	23.9
rs2298429	22	A	G	0.1889	YDJC	intronic	4.639
rs3747093	22	G	A	0.2018	YDJC	upstream	3.364
rs5754467	22	A	G	0.1998	YDJC	upstream	2.823
rs5757584	22	C	T	0.167	AL031590.1	intergenic	0.506
rs34698021	22	GC	G	0.1849	AL031590.1	intergenic	3.942
rs35294575	22	C	G	0.1849	AL031590.1	intergenic	4.501
rs5757585	22	A	G	0.174	AL031590.1	intergenic	11.13
rs5757587	22	G	A	0.1849	AL031590.1	intergenic	1.696
rs5750784	22	C	A	0.1849	AL031590.1	intergenic	3.704
rs1569495	22	G	C	0.1859	AL031590.1	intergenic	0.517
rs5757590	22	T	A	0.1859	AL031590.1	intergenic	2.131
rs5757599	22	A	C	0.2604	AL031590.1	intergenic	4.402
rs968451	22	G	T	0.1849	AL031590.1	intergenic	1.119
rs5750785	22	A	G	0.1859	AL031590.1	intergenic	0.551
rs5757601	22	C	T	0.1849	AL031590.1	intergenic	0.332
rs558883775	22	G	GA	0.2396	RP3-333H23.8	intergenic	0.544
rs1007117	22	C	A	0.2396	RP3-333H23.8	intergenic	0.873
rs1003643	22	T	G	0.2376	RP3-333H23.8	intergenic	3.109
rs1003644	22	G	A	0.2376	RP3-333H23.8	intergenic	1.334
rs5757603	22	A	G	0.2376	RP3-333H23.8	intergenic	1.948
rs34311056	22	C	CT	0.1909	RP3-333H23.8	intergenic	0.262
rs17000962	22	A	G	0.1849	RP3-333H23.8	intergenic	4.335
rs11089939	22	A	G	0.2416	RP3-333H23.8	intergenic	0.35
rs1569500	22	A	G	0.2416	RP3-333H23.8	intergenic	1.208
rs1569501	22	T	A	0.2416	RP3-333H23.8	intergenic	5.366
rs12628705	22	C	G	0.1849	RP3-333H23.8	intergenic	7.912
rs11704615	22	A	G	0.1869	RP3-333H23.8	intergenic	0.558
rs57078777	22	A	T	0.1859	RP3-333H23.8	intergenic	1.727
rs11703434	22	C	T	0.1859	RP3-333H23.8	intergenic	1.612
rs140760017	22	ATTATTTAT	A	0.1839	RP3-333H23.8	NA	0.693
rs559793099	22	A	G	0.000994	RP3-333H23.8	intergenic	0.248
rs11704385	22	T	C	0.1869	RPL3	intergenic	0.165
rs62228376	22	G	C	0.1859	RPL3	intergenic	0.375
rs75712317	22	C	T	0.1859	RPL3	intergenic	1.006
rs62228377	22	G	A	0.1859	RPL3	intergenic	1.677
rs62228378	22	G	A	0.1859	RPL3	intergenic	2.18
rs971964	22	C	T	0.1859	RPL3	intergenic	4.404
rs77442041	22	GA	G	0.2048	RPL3	intergenic	4.473
rs5757609	22	G	C	0.2038	RPL3	intergenic	1.785
rs5757610	22	C	T	0.2038	RPL3	downstream	1.46
rs5757611	22	C	T	0.2038	RPL3	downstream	0.14
rs2014842	22	G	A	0.1759	RPL3	intronic	7.871
rs2076125	22	A	G	0.2038	RPL3	intronic	7.897
rs2007418	22	T	C	0.2038	RPL3	intronic	7.725
rs1569498	22	C	T	0.2346	RPL3	intronic	3.929
rs12628367	22	A	C	0.2038	RPL3	intergenic	3.753
rs5757614	22	G	T	0.2038	RPL3	intergenic	2.433
rs12627970	22	A	G	0.2038	RPL3	intergenic	3.642
rs12627761	22	G	A	0.2028	RPL3	intergenic	1.94
rs5757618	22	A	T	0.2028	RPL3	intergenic	11.53
rs5757619	22	G	A	0.2028	RPL3	intergenic	8.811
rs66578187	22	A	AT	0.175	RPL3	intergenic	3.428
rs5750789	22	C	T	0.1859	RPL3	intergenic	4.463
rs77724597	22	GC	G	0.2157	RPL3	intergenic	7.737
rs5757622	22	C	T	0.1859	RPL3	intergenic	8.83
rs28591484	22	G	A	0.1859	RPL3	intergenic	1.273
rs62228404	22	G	A	0.1859	RPL3	intergenic	10.05
rs62228405	22	C	T	0.1859	RPL3	intergenic	0.118
rs12163078	22	G	A	0.1869	SYNGR1	intergenic	0.008
rs58824423	22	CA	C	0.2455	SYNGR1	intergenic	1.572
rs12627838	22	A	G	0.1859	SYNGR1	intergenic	9.558
rs372552354	22	C	CATTTATTT	0.2704	SYNGR1	intergenic	1.241
rs11089950	22	C	T	0.2266	SYNGR1	NA	0.111
rs34048682	22	CT	C	0.1958	SYNGR1	intergenic	11.67
rs5757624	22	T	C	0.1859	SYNGR1	intergenic	0.545
rs5757625	22	T	G	0.1889	SYNGR1	intergenic	0.254
rs9611155	22	C	T	0.3022	SYNGR1	intergenic	2
rs140205693	22	C	CTTTG	0.1958	SYNGR1	intergenic	0.827
rs74804869	22	G	A	0.2306	SYNGR1	intergenic	0.196
rs3747177	22	C	A	0.2296	SYNGR1	intronic	10.11
rs2267407	22	G	A	0.2296	SYNGR1	intronic	4.256
rs909685	22	T	A	0.3012	SYNGR1	intronic	3.404
rs2069235	22	G	A	0.2992	SYNGR1	intronic	8.458
rs1807560	22	G	A	0.2296	SYNGR1	intronic	0.89
rs5757628	22	G	A	0.2306	SYNGR1	intronic	4.369
rs715505	22	G	C	0.2316	SYNGR1	intronic	3.39
rs61616683	22	C	T	0.2306	SYNGR1	intronic	1.113
rs2049985	22	G	C	0.2306	SYNGR1	intronic	0.614

## Sheet: Table S7
Supplementary Table S7.The SNP table(CDvsRA)
rsID	chr	non_effect_allele	effect_allele	MAF	nearestGene	func	CADD
rs72685677	1	C	T	0.03181	MAGI3	intergenic	0.095
rs10858000	1	C	T	0.2515	MAGI3	intronic	3.99
rs11102648	1	C	A	0.2535	MAGI3	intronic	2.267
rs11102649	1	A	G	0.2584	MAGI3	intronic	4.285
rs2153977	1	C	T	0.3131	MAGI3	intronic	8.76
rs10858001	1	G	C	0.3131	MAGI3	intronic	11.55
rs10858002	1	A	G	0.3131	MAGI3	intronic	4.442
rs4456089	1	C	T	0.2525	MAGI3	intronic	2.803
rs11102651	1	T	C	0.3121	MAGI3	intronic	0.413
rs71962960	1	GT	G	0.2515	MAGI3	intronic	0.323
rs10745339	1	A	G	0.2515	MAGI3	intronic	2.003
rs17013326	1	G	A	0.2515	MAGI3	intronic	1.768
rs35066015	1	TA	T	0.2525	MAGI3	intronic	1.002
rs546046888	1	C	CA	0.2306	MAGI3	intronic	0.864
rs72687973	1	T	A	0.2326	MAGI3	intronic	2.623
rs12037873	1	T	A	0.2515	MAGI3	intronic	4.608
rs11102652	1	C	T	0.2515	MAGI3	intronic	7.994
rs12074958	1	A	G	0.2525	MAGI3	intronic	7.163
rs12035317	1	T	G	0.2525	MAGI3	intronic	9.748
rs4274063	1	A	G	0.3131	MAGI3	intronic	0.191
rs139851531	1	AG	A	0.2495	MAGI3	intronic	4.503
rs569112647	1	AT	A	0.2127	MAGI3	intronic	0.788
rs11102653	1	G	A	0.2495	MAGI3	intronic	14.18
rs6689879	1	T	C	0.3091	MAGI3	intronic	4.633
rs12043639	1	G	A	0.3091	MAGI3	intronic	2.561
rs7536360	1	A	C	0.2505	MAGI3	intronic	6.006
rs72687980	1	C	T	0.2495	MAGI3	intronic	7.917
rs12077419	1	T	A	0.2495	MAGI3	intronic	8.798
rs1343128	1	G	A	0.2495	MAGI3	intronic	0.805
rs6704188	1	G	A	0.3091	MAGI3	intronic	1.142
rs11102654	1	G	A	0.2495	MAGI3	intronic	3.239
rs10858005	1	G	T	0.2495	MAGI3	intronic	0.864
rs1418958	1	A	T	0.2505	MAGI3	intronic	5.948
rs1418957	1	T	A	0.3101	MAGI3	intronic	0.428
rs1343125	1	A	G	0.2505	MAGI3	intronic	1.702
rs74683376	1	G	A	0.3091	MAGI3	intronic	1.389
rs11102657	1	A	T	0.2495	MAGI3	intronic	8.696
rs2884704	1	T	C	0.2326	MAGI3	intronic	9.018
rs2884703	1	G	A	0.2495	MAGI3	intronic	6.085
rs144844167	1	T	C	0.2495	MAGI3	intronic	9.897
rs12039224	1	A	G	0.3091	MAGI3	intronic	7.171
rs12021513	1	C	T	0.3091	MAGI3	intronic	7.346
rs10858007	1	A	G	0.2505	MAGI3	intronic	5.967
1:114119620:A:C	1	C	A	0.003976	MAGI3	intronic	7.643
1:114119620:C:T	1	C	T	0.2495	MAGI3	NA	7.052
rs11102658	1	G	C	0.3101	MAGI3	intronic	0.319
rs60070679	1	G	GT	0.2505	MAGI3	intronic	5.401
rs535905625	1	GT	GTT	0.003976	MAGI3	NA	NA
rs66760520	1	C	CTG	0.2505	MAGI3	intronic	4.828
rs1217201	1	A	G	0.2505	MAGI3	intronic	1.405
rs5777161	1	A	AC	0.2505	MAGI3	intronic	0.877
rs1217203	1	G	A	0.2505	MAGI3	intronic	1.642
rs1235687	1	T	G	0.2505	MAGI3	intronic	9.614
rs1217204	1	C	G	0.2505	MAGI3	intronic	0.099
rs112998388	1	TAGAAAGTTTGC	T	0.2634	MAGI3	intronic	7.505
rs1113523	1	G	A	0.2515	MAGI3	intronic	4.761
rs1217208	1	A	G	0.2505	MAGI3	intronic	0.555
rs1217237	1	G	T	0.2505	MAGI3	intronic	5.768
rs1217236	1	A	G	0.2505	MAGI3	intronic	0.338
rs59211723	1	A	AT	0.2505	MAGI3	intronic	3.356
rs1217235	1	G	T	0.2505	MAGI3	intronic	6.235
rs1217234	1	G	C	0.2495	MAGI3	intronic	0.456
rs1217233	1	T	G	0.2505	MAGI3	intronic	1.663
rs1217232	1	T	C	0.2505	MAGI3	intronic	2.098
1:114137013:C:CAT	1	CAT	C	0.2495	MAGI3	intronic	3.627
rs1217230	1	T	A	0.2495	MAGI3	intronic	5.641
rs142850914	1	AAATACTAATACT	A	0.2495	MAGI3	intronic	1.293
rs529979121	1	AAATACT	AAATACTAATACT	0.2495	MAGI3	NA	NA
rs1217228	1	G	T	0.2505	MAGI3	intronic	0.228
rs1217227	1	T	C	0.2505	MAGI3	intronic	10.4
rs1217226	1	T	C	0.2505	MAGI3	intronic	7.457
rs1217223	1	G	A	0.2505	MAGI3	intronic	1.984
rs1235688	1	T	C	0.2495	MAGI3	intronic	0.206
rs1217221	1	A	G	0.2505	MAGI3	intronic	0.847
rs148313409	1	T	TG	0.2505	MAGI3	intronic	0.353
rs1217218	1	T	G	0.2515	MAGI3	intronic	0.697
rs9659521	1	T	C	0.2505	MAGI3	intronic	1.424
rs1217217	1	A	G	0.2525	MAGI3	intronic	0.613
rs113226101	1	T	TAGG	0.2505	MAGI3	intronic	0.324
rs1217215	1	A	C	0.2495	MAGI3	intronic	4.324
rs1217214	1	C	G	0.2515	MAGI3	intronic	3.551
rs1237289	1	A	G	0.2505	MAGI3	intronic	7.292
rs10858011	1	G	A	0.2495	MAGI3	intronic	0.121
rs1217211	1	T	A	0.2495	MAGI3	intronic	8.68
rs17031716	1	C	A	0.2306	MAGI3	intronic	1.208
rs1228280	1	G	A	0.2515	MAGI3	intronic	0.064
rs11390901	1	CA	C	0.2525	MAGI3	intronic	1.812
rs1217199	1	T	C	0.2495	MAGI3	intronic	3.156
rs11102661	1	G	A	0.2575	MAGI3	intronic	0.34
rs1217200	1	A	C	0.2584	MAGI3	intronic	5.416
rs1217192	1	A	G	0.2584	MAGI3	intronic	0.34
rs1217193	1	G	C	0.2584	MAGI3	intronic	9.08
rs12565589	1	G	A	0.2584	MAGI3	intronic	2.889
rs2798135	1	T	G	0.2584	MAGI3	intronic	10.29
rs1777234	1	T	A	0.2584	MAGI3	intronic	2.337
rs2798138	1	C	A	0.2584	MAGI3	intronic	1.569
rs1230666	1	A	G	0.1392	MAGI3	intronic	2.8
rs1217210	1	C	G	0.2584	MAGI3	intronic	1.244
rs1302816	1	C	G	0.2584	MAGI3	intronic	1.767
rs9429523	1	A	G	0.2594	MAGI3	intronic	2.175
rs9429524	1	C	T	0.2594	MAGI3	intronic	3.389
rs1217197	1	A	G	0.2594	MAGI3	intronic	1.591
rs4328072	1	G	A	0.2584	MAGI3	intronic	2.895
rs539707506	1	AC	A	0.2584	MAGI3	intronic	2.487
rs1777241	1	A	G	0.2584	MAGI3	intronic	1.642
rs1230663	1	G	A	0.2584	MAGI3	intronic	0.327
rs137950717	1	TTA	T	0.2594	MAGI3	intronic	1.133
rs61819457	1	A	T	0.2604	MAGI3	intronic	0.904
rs372734977	1	A	T	0.2604	MAGI3	intronic	0.916
rs536882260	1	A	T	0.2584	MAGI3	intronic	1.214
rs200145337	1	C	CAT	0.2584	MAGI3	intronic	0.415
rs2636001	1	C	A	0.2594	MAGI3	intronic	0.031
rs12745499	1	A	T	0.2594	MAGI3	intronic	0.21
rs61819459	1	A	T	0.2575	MAGI3	intronic	4.478
rs61820160	1	T	G	0.2584	MAGI3	intronic	0.639
rs1230661	1	G	A	0.2356	MAGI3	intronic	10.51
rs2636002	1	A	G	0.2584	MAGI3	intronic	0.137
rs1777237	1	A	G	0.2584	MAGI3	intronic	5.699
rs5777163	1	T	TC	0.2584	MAGI3	intronic	0.032
rs1777238	1	T	C	0.2584	MAGI3	intronic	0.871
rs1146180	1	C	T	0.2584	MAGI3	intronic	1.52
rs1146182	1	A	C	0.2584	MAGI3	intronic	0.206
rs1230674	1	G	A	0.2565	MAGI3	intronic	0.044
rs1743605	1	T	G	0.2584	MAGI3	intronic	1.389
rs1230671	1	A	T	0.2584	MAGI3	intronic	3.568
rs1146187	1	G	A	0.2594	MAGI3	intronic	3.158
rs1230659	1	C	T	0.2594	MAGI3	intronic	1.243
rs1230658	1	G	C	0.2594	MAGI3	intronic	1.464
rs6537792	1	C	G	0.2594	MAGI3	intronic	0.311
rs2359170	1	C	G	0.2594	MAGI3	intronic	0.684
rs11102669	1	G	A	0.2624	MAGI3	intronic	3.91
rs1230656	1	C	A	0.2376	MAGI3	intronic	1.656
rs1230655	1	T	A	0.2594	MAGI3	intronic	1.848
rs4838997	1	A	G	0.2594	MAGI3	intronic	1.518
rs67460936	1	C	CATTT	0.2594	MAGI3	downstream	4.903
rs71090721	1	A	AC	0.2594	MAGI3	intergenic	1.102
rs4839335	1	A	G	0.2594	MAGI3	intergenic	2.188
rs5777166	1	T	TA	0.2972	PHTF1	intergenic	0.086
rs3835263	1	TA	T	0.2594	PHTF1	UTR3	3.627
rs1230649	1	T	G	0.2594	PHTF1	intronic	6.798
rs1936398	1	T	C	0.2594	PHTF1	UTR3	0.529
rs6698586	1	T	C	0.2594	PHTF1	intronic	1.669
rs1230647	1	T	C	0.2594	PHTF1	intronic	0.1
rs2295853	1	G	A	0.2594	PHTF1	intronic	2.747
rs12760067	1	G	A	0.2594	PHTF1	intronic	4.383
rs1230646	1	T	G	0.2376	PHTF1	intronic	11.59
rs1230645	1	T	C	0.2594	PHTF1	intronic	0.453
rs4600045	1	C	T	0.2594	PHTF1	intronic	0.034
rs2636013	1	C	G	0.2594	PHTF1	intronic	4.823
rs2636014	1	C	T	0.2594	PHTF1	intronic	0.776
rs2093436	1	A	G	0.2594	PHTF1	intronic	5.76
rs6663679	1	C	T	0.2594	PHTF1	intronic	3.84
rs4423005	1	T	C	0.2594	PHTF1	intronic	1.77
rs1230642	1	G	A	0.2376	PHTF1	intronic	0.115
rs7553188	1	T	C	0.2594	PHTF1	intronic	3.084
rs1230640	1	T	C	0.2594	PHTF1	intronic	1.688
rs1981319	1	A	C	0.2594	PHTF1	intronic	5.615
rs4838998	1	A	C	0.2594	PHTF1	intronic	3.892
rs1230639	1	G	A	0.2594	PHTF1	intronic	2.236
rs1230638	1	G	A	0.2594	PHTF1	intronic	5.054
rs1230637	1	T	C	0.2386	PHTF1	intronic	3.601
rs2004520	1	A	C	0.2594	PHTF1	intronic	1.38
rs12061482	1	C	T	0.2594	PHTF1	intronic	3.569
rs6537795	1	C	T	0.2594	PHTF1	intronic	4.004
rs7526209	1	T	C	0.2873	PHTF1	intronic	2.21
rs12063216	1	G	A	0.2594	PHTF1	intronic	8.553
rs10858017	1	A	G	0.2594	PHTF1	intronic	7.677
rs4565712	1	T	G	0.2594	PHTF1	intronic	0.302
rs1230687	1	T	A	0.2594	PHTF1	intronic	1.298
rs1230685	1	T	C	0.2594	PHTF1	intronic	1.656
rs1230683	1	G	A	0.2584	PHTF1	intronic	0.464
rs12750414	1	C	T	0.2604	PHTF1	intronic	2.83
rs376536242	1	AGCTGGGACTACAGGC	A	0.2594	PHTF1	intronic	0.571
1:114296770:C:T	1	T	C	0.1392	PHTF1	intronic	0.676
1:114296770:A:T	1	T	A	0.2594	PHTF1	NA	0.756
rs1230679	1	T	A	0.2594	PHTF1	intronic	0.01
rs1230678	1	T	G	0.2594	PHTF1	intronic	0.33
rs2359167	1	G	A	0.2376	PHTF1	intronic	1.538
rs61817589	1	C	T	0.2376	PHTF1	UTR5	21.6
rs561302437	1	CTTT	C	0.3201	PHTF1	upstream	3.711
rs2797412	1	C	T	0.2594	PHTF1	upstream	5.928
rs6679677	1	C	A	0.09145	RSBN1	downstream	1.651
rs56960726	1	TA	T	0.2604	RSBN1	UTR3	16.49
rs34446138	1	GA	G	0.2813	RSBN1	UTR3	8.922
rs67862627	1	TG	T	0.2604	RSBN1	intronic	0.61
rs10858018	1	G	A	0.2604	RSBN1	intronic	11.27
rs4145859	1	G	C	0.2376	RSBN1	intronic	2.957
rs2040041	1	C	T	0.2107	RSBN1	intronic	5.807
rs12041547	1	G	C	0.2376	RSBN1	intronic	1.256
rs1935838	1	C	T	0.2594	RSBN1	intronic	1.937
rs34622950	1	CT	C	0.2684	RSBN1	intronic	3.186
rs2636000	1	G	A	0.2107	RSBN1	intronic	2.123
rs10858019	1	A	C	0.2604	RSBN1	intronic	0.452
rs12044534	1	G	C	0.2594	RSBN1	intronic	2.969
rs2797408	1	C	T	0.2594	RSBN1	intronic	3.606
rs2797409	1	T	C	0.2604	RSBN1	intronic	6.926
rs1217396	1	T	C	0.2594	RSBN1	intronic	5.282
rs34169583	1	CTAAA	C	0.2594	RSBN1	intronic	9.705
rs1217380	1	A	G	0.2594	RSBN1	intronic	13.55
rs1217377	1	T	C	0.2594	RSBN1	intronic	2.155
rs1217376	1	C	A	0.2594	RSBN1	intronic	0.002
rs1217375	1	G	A	0.2266	RSBN1	intronic	0.204
rs1217412	1	A	G	0.2594	RP5-1073O3.2:PTPN22	ncRNA_intronic	4.484
rs1217413	1	G	A	0.2376	RP5-1073O3.2:PTPN22	ncRNA_intronic	0.241
rs9429730	1	G	T	0.2913	RP5-1073O3.2:PTPN22	ncRNA_intronic	0.47
rs2476599	1	G	A	0.2266	RP5-1073O3.2:PTPN22	ncRNA_intronic	0.12
rs1237682	1	T	C	0.2376	RP5-1073O3.2:PTPN22	ncRNA_intronic	0.038
rs1217388	1	A	G	0.2604	RP5-1073O3.2:PTPN22	ncRNA_intronic	12.56
rs1217389	1	T	C	0.2594	RP5-1073O3.2:PTPN22	ncRNA_intronic	3.82
rs10858021	1	T	G	0.2604	RP5-1073O3.2:PTPN22	ncRNA_intronic	8.204
rs1746857	1	C	T	0.2107	RP5-1073O3.2:PTPN22	ncRNA_intronic	1.524
rs1217395	1	T	C	0.2594	PTPN22	intronic	2.525
rs75370934	1	ATTC	A	0.2594	PTPN22	intronic	7.547
rs1599971	1	G	A	0.2594	PTPN22	intronic	5.838
rs1970559	1	T	C	0.2266	PTPN22	intronic	1.854
rs2476601	1	A	G	0.09443	PTPN22	exonic	17.25
rs1217386	1	G	A	0.2594	PTPN22	intronic	0.691
rs2185827	1	A	G	0.2117	PTPN22	intronic	12.11
rs1217403	1	T	C	0.2097	PTPN22	intronic	9.799
rs55893498	1	AG	A	0.2614	PTPN22	intronic	1.144
rs2257036	1	T	G	0.2575	PTPN22	intronic	5.513
rs71090739	1	A	AT	0.2604	PTPN22	intronic	2.418
rs547537101	1	AT	ATT	0.01093	PTPN22	NA	NA
rs75216627	1	T	A	0.4632	PTPN22	intronic	0.057
rs574631537	1	ATT	A	0.2326	PTPN22	NA	1.102
rs1217407	1	G	A	0.2594	PTPN22	intronic	7.858
rs1217408	1	T	C	0.2256	PTPN22	intronic	2.645
rs1217410	1	T	C	0.2594	PTPN22	intronic	1.524
rs2476602	1	G	A	0.2256	PTPN22	intronic	1.259
rs58516952	1	C	CAAA	0.2744	PTPN22	intronic	2.171
rs1217416	1	C	T	0.2376	PTPN22:AP4B1-AS1	ncRNA_intronic	0.641
rs1217417	1	C	G	0.2097	PTPN22:AP4B1-AS1	ncRNA_intronic	0.154
rs1217421	1	C	G	0.2604	PTPN22:AP4B1-AS1	ncRNA_intronic	2.611
rs1775754	1	T	C	0.2594	PTPN22:AP4B1-AS1	ncRNA_intronic	0.508
rs2243471	1	G	A	0.2366	PTPN22:AP4B1-AS1	ncRNA_intronic	2.169
rs2488458	1	C	T	0.2584	PTPN22:AP4B1-AS1	ncRNA_intronic	2.194
rs143224500	1	AAAAG	A	0.2256	PTPN22:AP4B1-AS1	ncRNA_intronic	1.278
rs35402689	1	T	TA	0.2604	PTPN22:AP4B1-AS1	ncRNA_intronic	1.247
rs36077944	1	AT	A	0.4274	PTPN22:AP4B1-AS1	ncRNA_intronic	4.748
rs530804000	1	AT	ATT	0.2087	PTPN22:AP4B1-AS1	NA	NA
rs1217414	1	G	A	0.2346	PTPN22:AP4B1-AS1	ncRNA_intronic	2.51
rs2488457	1	C	G	0.2316	AP4B1-AS1	ncRNA_intronic	7.189
rs11102689	1	T	A	0.2584	AP4B1-AS1	ncRNA_intronic	2.066
rs1235005	1	G	C	0.4324	AP4B1-AS1	ncRNA_intronic	2.849
rs6665194	1	G	A	0.4314	AP4B1-AS1	ncRNA_intronic	1.789
rs1217385	1	C	A	0.4324	AP4B1-AS1	ncRNA_intronic	4.93
rs2358816	1	A	T	0.2286	AP4B1-AS1	ncRNA_intronic	0.329
rs12566340	1	C	T	0.2505	AP4B1-AS1	ncRNA_intronic	2.464
rs7529353	1	G	A	0.2525	AP4B1-AS1	ncRNA_intronic	1.603
rs11102691	1	C	T	0.2465	AP4B1-AS1:BCL2L15	ncRNA_intronic	16.12
rs11354239	1	AC	A	0.2644	AP4B1-AS1:BCL2L15	ncRNA_intronic	2.1
rs1217382	1	C	T	0.2644	AP4B1-AS1:BCL2L15	ncRNA_intronic	0.613
rs34836721	1	G	GT	0.2714	AP4B1-AS1:BCL2L15	ncRNA_intronic	2.38
rs148214197	1	AAAT	A	0.3748	AP4B1-AS1:BCL2L15	ncRNA_intronic	0.94
rs11102694	1	G	A	0.2048	AP4B1-AS1:BCL2L15	ncRNA_intronic	5.406
rs34752806	1	C	CA	0.2555	AP4B1-AS1:BCL2L15	ncRNA_intronic	1.429
rs7524200	1	T	G	0.3748	AP4B1-AS1:BCL2L15	ncRNA_intronic	1.571
rs1217423	1	G	T	0.2704	AP4B1-AS1:BCL2L15	ncRNA_intronic	0.697
rs2884603	1	A	G	0.3748	AP4B1-AS1:BCL2L15	ncRNA_intronic	3.482
rs34066649	1	CA	C	0.3767	AP4B1-AS1:BCL2L15	ncRNA_intronic	0.644
rs1746860	1	T	C	0.2704	AP4B1-AS1:BCL2L15	ncRNA_intronic	9.744
rs2358994	1	G	A	0.1938	AP4B1-AS1:BCL2L15	ncRNA_intronic	0.443
rs2358995	1	A	C	0.1938	AP4B1-AS1:BCL2L15	ncRNA_intronic	10.56
rs142883498	1	GT	G	0.3976	AP4B1-AS1:BCL2L15	ncRNA_intronic	0.102
rs7547478	1	G	A	0.1958	AP4B1-AS1	ncRNA_intronic	1.9
rs1217393	1	G	A	0.2714	AP4B1-AS1	ncRNA_intronic	15.69
rs1217392	1	T	G	0.3728	AP4B1-AS1	ncRNA_intronic	1.368
rs201055776	1	G	GC	0.3748	AP4B1-AS1	ncRNA_intronic	1.904
rs1217400	1	C	T	0.2704	AP4B1-AS1	ncRNA_intronic	3.041
rs10776775	1	G	A	0.3748	AP4B1-AS1	ncRNA_intronic	4.615
rs10745340	1	T	C	0.3738	AP4B1-AS1	ncRNA_intronic	4.433
rs11102695	1	C	T	0.2038	AP4B1-AS1	ncRNA_intronic	2.01
rs1217401	1	A	G	0.2694	AP4B1-AS1:AP4B1	exonic	23.1
rs1310183	1	T	C	0.2694	AP4B1-AS1:AP4B1	ncRNA_intronic	6.069
rs3789613	1	C	G	0.3748	AP4B1-AS1:AP4B1	ncRNA_exonic	2.94
rs7523862	1	G	A	0.3748	AP4B1-AS1:AP4B1	ncRNA_exonic	6.036
rs7513707	1	G	A	0.1918	AP4B1	intronic	3.269
rs10858022	1	A	G	0.3738	AP4B1	intronic	6.035
rs6661817	1	G	C	0.3748	AP4B1	intronic	6.338
rs1217397	1	G	A	0.2495	AP4B1	UTR5	7.874
rs971173	1	G	T	0.2704	DCLRE1B	UTR5	11.04
rs11552449	1	C	T	0.1909	DCLRE1B	exonic	22
rs10858023	1	C	T	0.3748	DCLRE1B	intronic	2.999
rs142277855	1	C	CTT	0.3698	DCLRE1B	intronic	0.456
rs3761936	1	T	C	0.1928	DCLRE1B	exonic	17.57
rs11102701	1	T	A	0.1909	DCLRE1B	intronic	1.344
rs11102702	1	T	C	0.1928	DCLRE1B	intronic	2.598
rs12046289	1	G	A	0.1531	DCLRE1B	intronic	0.539
rs72691846	1	T	C	0.03777	RP5-1073O3.7	ncRNA_exonic	5.025
rs3811019	1	C	G	0.07356	RP5-1073O3.7	ncRNA_exonic	12.55
rs17032011	1	G	A	0.07555	HIPK1	intronic	8.237
rs11102704	1	A	G	0.1014	HIPK1	intronic	4.794
rs57429064	1	T	A	0.1014	HIPK1	intronic	5.94
rs57195252	1	T	C	0.1014	HIPK1	intronic	5.648
rs3006981	1	C	A	0.09841	OLFML3	downstream	12.14
rs2938319	1	A	T	0.09742	OLFML3	downstream	3.225
rs1806735	1	C	T	0.07555	OLFML3	intergenic	0.275
rs17032085	1	A	G	0.07654	OLFML3	intergenic	1.862
rs61819209	1	C	T	0.08946	RP4-590F24.1	intergenic	2.926
rs10494164	1	A	G	0.09046	RP4-590F24.1	intergenic	0.544
rs12563513	1	G	A	0.09046	RP4-590F24.1	intergenic	0.511
rs35210779	2	AG	A	0.1113	snoU13	intergenic	1.299
rs11901096	2	G	A	0.1113	snoU13	intergenic	2.255
rs3924500	2	G	A	0.1153	snoU13	intergenic	7.488
rs4672500	2	T	A	0.08449	RP11-642D6.1	intergenic	5.949
rs4677532	3	A	G	0.3598	FOXP1	intronic	8.221
rs2321499	3	A	T	0.4652	FOXP1	intronic	0.006
rs61593374	3	T	C	0.4712	FOXP1	intronic	1.609
rs9877741	3	C	A	0.4602	FOXP1	intronic	1.515
rs61651183	3	G	A	0.3926	FOXP1	intronic	12.84
rs58874807	3	C	T	0.3628	FOXP1	intronic	0.932
rs17008267	3	G	A	0.3509	FOXP1	intronic	3.421
rs4677551	3	G	A	0.3618	FOXP1	intronic	2.777
rs1522177	3	G	A	0.4543	FOXP1	intronic	0.888
rs6800929	3	G	A	0.4533	FOXP1	intronic	2.582
rs10865657	3	C	T	0.3668	FOXP1	intronic	16.19
rs12633797	3	A	G	0.3678	FOXP1	intronic	1.068
rs7632470	3	C	T	0.3827	FOXP1	intronic	0.052
rs17699304	3	G	A	0.3837	FOXP1	intronic	12.34
rs6790679	3	C	T	0.3827	FOXP1	intronic	11.57
rs4677021	3	T	C	0.3897	FOXP1	intronic	2.956
rs35219004	5	C	T	0.2992	LINC00604	intergenic	14.52
rs379672	5	A	C	0.3002	LINC00604	intergenic	0.1
rs1559991	5	C	T	0.2992	LINC00604	intergenic	10.83
rs17223103	5	G	T	0.2893	LINC00604	intergenic	0.942
rs112323654	5	A	G	0.2893	LINC00604	intergenic	5.7
rs353339	5	C	A	0.2883	LINC00604	intergenic	0.561
rs78377160	5	G	A	0.2326	LINC00604	intergenic	0.792
rs78127672	5	T	G	0.2893	LINC00604	intergenic	21.7
rs353341	5	A	G	0.2903	LINC00604	intergenic	15.35
rs353342	5	G	A	0.2903	LINC00604	intergenic	13.45
rs4621594	5	A	G	0.2326	LINC00604	intergenic	20.7
rs353344	5	A	G	0.2913	LINC00604	intergenic	3.218
rs2161547	5	A	G	0.2893	LINC00604	intergenic	0.721
rs181326	5	A	G	0.2913	LINC00604	intergenic	1.082
rs4957256	5	C	T	0.2326	LINC00604	intergenic	2.093
rs4957257	5	A	T	0.2893	LINC00604	intergenic	1.227
rs353315	5	C	T	0.2903	LINC00604	intergenic	0.448
rs353316	5	G	A	0.2903	LINC00604	intergenic	0.008
rs353317	5	A	G	0.2903	LINC00604	intergenic	0.5
rs353318	5	T	A	0.2903	LINC00604	intergenic	3.869
rs11372727	5	A	AT	0.2903	LINC00604	intergenic	6.829
rs164600	5	T	C	0.2913	LINC00604	intergenic	2.893
rs351647	5	T	G	0.2903	LINC00604	intergenic	1.225
rs2112963	5	T	C	0.2326	LINC00604	intergenic	1.458
rs76570659	5	C	G	0.2893	LINC00604	intergenic	0.396
rs396713	5	G	T	0.2903	LINC00604	intergenic	1.476
rs78518291	5	C	T	0.2893	LINC00604	intergenic	0.741
rs149231136	5	G	GA	0.2326	LINC00604	intergenic	7.387
rs63184	5	A	G	0.2903	LINC00604	intergenic	16.84
rs63185	5	G	T	0.2903	LINC00604	intergenic	2.442
rs63186	5	C	A	0.2903	LINC00604	intergenic	1.155
rs79315796	5	G	T	0.2336	LINC00604	intergenic	7.052
rs2112964	5	G	A	0.2893	LINC00604	intergenic	2.221
rs10040327	5	C	A	0.1103	ANKRD55	intronic	1.896
rs6873385	5	T	A	0.2207	ANKRD55	intronic	4.04
rs6859219	5	C	A	0.2197	ANKRD55	intronic	13.23
rs10065637	5	C	T	0.2187	ANKRD55	intronic	8.824
rs71624119	5	G	A	0.2445	ANKRD55	intronic	0.728
rs10213692	5	T	C	0.2455	ANKRD55	intronic	2.535
rs182572	5	C	T	0.2525	ANKRD55	intronic	13.35
rs28722705	5	A	T	0.1412	ANKRD55	intronic	4.087
rs35848942	5	T	TA	0.2346	ANKRD55	intronic	0.966
rs112145625	5	G	A	0.1948	ANKRD55	intronic	0.114
rs13186299	5	G	C	0.1412	ANKRD55	intronic	3.007
rs13160933	5	C	T	0.1143	RNA5SP185	intergenic	3.56
rs13328207	5	G	A	0.1203	PSMC1P4	intergenic	2.434
rs2236313	6	T	C	0.4384	RP11-514O12.4:RNASET2	intronic	3.329
rs4710145	6	A	G	0.4881	RP11-514O12.4:RNASET2	intronic	0.072
rs2769345	6	T	C	0.5	RP11-514O12.4:RNASET2	intronic	0.615
rs10642330	6	C	CCTT	0.496	RP11-514O12.4:RNASET2	intronic	2.246
rs151213404	6	G	A	0.4205	RP11-514O12.4:RNASET2	intronic	4.958
rs71571468	6	A	G	0.4225	RP11-514O12.4:RNASET2	intronic	7.219
rs533930511	6	A	G	0.3658	RP11-514O12.4:RNASET2	intronic	7.868
rs541737588	6	ACG	A	0.3658	RP11-514O12.4:RNASET2	intronic	3.683
rs77241275	6	A	G	0.3718	RP11-514O12.4:RNASET2	intronic	7.373
rs1044059	6	C	A	0.496	RNASET2	UTR5	10.52
rs2247325	6	A	G	0.3936	RNASET2	UTR5	9.949
rs2247315	6	A	C	0.3757	RNASET2	intronic	8.521
rs2247314	6	T	C	0.3757	RNASET2	intronic	5.889
rs2757039	6	G	T	0.3738	RNASET2	intronic	9.515
rs2757041	6	C	G	0.3728	RNASET2	UTR5	9.676
rs150189585	6	GCCTGGCCCTCACCCAGC	G	0.494	RNASET2	upstream	6.98
rs2149083	6	G	C	0.495	RNASET2	upstream	1.806
rs2149084	6	G	C	0.495	RNASET2	upstream	7.011
rs2769346	6	A	G	0.494	RNASET2	upstream	4.129
rs2149085	6	T	C	0.494	RNASET2	upstream	2.874
rs2757042	6	A	T	0.496	RNASET2	upstream	4.081
rs2769347	6	T	A	0.494	RNASET2	intergenic	3.984
rs2757044	6	C	G	0.494	RNASET2	intergenic	5.455
rs2769348	6	A	G	0.494	RNASET2	intergenic	11.65
rs142804409	6	GTATAAAACAA	G	0.3728	RNASET2	intergenic	8.969
rs2149090	6	T	C	0.494	RNASET2	intergenic	5.319
rs2149091	6	C	T	0.494	RNASET2	intergenic	1.92
rs2149092	6	C	T	0.495	RNASET2	intergenic	5.385
rs2149093	6	T	C	0.496	RNASET2	intergenic	4.304
rs1819333	6	T	G	0.494	RNASET2	intergenic	4.097
rs2013815	6	T	A	0.494	RNASET2	intergenic	1.753
rs2769349	6	G	A	0.494	RNASET2	intergenic	2.748
rs4710147	6	G	A	0.494	RNASET2	intergenic	3.795
rs2757046	6	C	T	0.494	RNASET2	intergenic	2.134
rs2757047	6	C	T	0.494	RNASET2	intergenic	0.803
rs60401173	6	T	TA	0.5	RNASET2	intergenic	0.995
rs9348211	6	G	C	0.496	RNASET2	intergenic	1.407
rs35434732	6	G	GT	0.4513	RNASET2	intergenic	1.847
rs6920364	6	G	C	0.496	RNASET2	intergenic	2.221
rs113085511	6	G	GT	0.4901	RNASET2	intergenic	1.926
rs202200390	6	TG	T	0.4901	RNASET2	intergenic	1.862
rs1187529	6	T	A	0.4871	RNASET2	intergenic	3.347
rs1187530	6	C	T	0.494	RNASET2	intergenic	2.545
rs2757050	6	G	T	0.494	RP1-167A14.2	intergenic	0.784
rs1590257	6	G	T	0.494	RP1-167A14.2	intergenic	0.844
rs56997939	6	TG	T	0.494	RP1-167A14.2	intergenic	0.602
rs59969476	6	CT	C	0.496	RP1-167A14.2	intergenic	0.44
rs2769351	6	A	G	0.494	RP1-167A14.2	intergenic	1.209
rs2769352	6	A	G	0.496	RP1-167A14.2	intergenic	0.912
rs147614130	6	CTTT	C	0.4592	RP1-167A14.2	intergenic	0.421
rs6939196	6	C	T	0.494	RP1-167A14.2	intergenic	0.899
rs61267628	6	AT	A	0.497	RP1-167A14.2	intergenic	0.51
rs12055488	6	A	G	0.3718	RP1-167A14.2	intergenic	1.403
rs111724671	6	A	AG	0.494	RP1-167A14.2	intergenic	0.469
rs2769354	6	G	T	0.494	RP1-167A14.2	intergenic	1.014
rs2757052	6	T	C	0.494	RP1-167A14.2	intergenic	12.46
rs2757053	6	A	C	0.3738	RP1-167A14.2	intergenic	8.216
rs2769355	6	G	A	0.494	RP1-167A14.2	intergenic	3.602
rs2757054	6	A	G	0.494	RP1-167A14.2	intergenic	3.713
rs2015864	6	T	C	0.494	RP1-167A14.2	intergenic	9.998
rs2345568	6	A	G	0.3777	RP1-167A14.2	intergenic	7.454
rs1211447	6	C	T	0.494	RP1-167A14.2	intergenic	1.468
rs1187532	6	G	A	0.494	RP1-167A14.2	intergenic	5.624
rs3963512	6	G	A	0.3718	RP1-167A14.2	downstream	4.998
rs434093	6	T	C	0.494	RP1-167A14.2	downstream	0.037
rs448060	6	A	G	0.494	RP1-167A14.2	downstream	5.263
rs9355610	6	G	A	0.3708	RP1-167A14.2	downstream	3.963
rs364283	6	C	T	0.494	RP1-167A14.2	ncRNA_intronic	3.309
rs429083	6	T	C	0.494	RP1-167A14.2	ncRNA_intronic	2.08
rs365189	6	G	A	0.494	RP1-167A14.2	ncRNA_intronic	2.558
rs364451	6	G	A	0.496	RP1-167A14.2	ncRNA_intronic	3.135
rs376551	6	G	A	0.494	RP1-167A14.2	ncRNA_intronic	3.06
rs386548	6	A	T	0.494	RP1-167A14.2	ncRNA_intronic	2.732
rs1130033	6	T	C	0.3738	RP1-167A14.2	ncRNA_intronic	0.564
rs402749	6	C	T	0.494	RP1-167A14.2	ncRNA_intronic	3.663
rs4710149	6	T	C	0.3738	RP1-167A14.2	ncRNA_intronic	6.295
rs400063	6	C	T	0.494	RP1-167A14.2	ncRNA_intronic	2.585
rs385863	6	G	C	0.494	RP1-167A14.2	ncRNA_intronic	0.012
rs397713	6	G	A	0.494	RP1-167A14.2	ncRNA_intronic	3.682
rs7750593	6	C	G	0.3748	RP1-167A14.2	ncRNA_intronic	1.709
rs453184	6	A	C	0.494	RP1-167A14.2	ncRNA_intronic	0.862
rs75590964	6	AAGTG	A	0.498	RP1-167A14.2	ncRNA_intronic	1.02
rs398278	6	A	G	0.496	RP1-167A14.2	ncRNA_intronic	2.442
rs436707	6	T	C	0.494	RP1-167A14.2	ncRNA_intronic	2.525
rs1794700	6	C	T	0.494	RP1-167A14.2	ncRNA_intronic	0.684
rs442298	6	C	G	0.494	RP1-167A14.2	ncRNA_intronic	1.766
rs377753	6	T	A	0.494	RP1-167A14.2	ncRNA_intronic	3.579
rs444988	6	T	A	0.496	RP1-167A14.2	ncRNA_intronic	2.693
rs430477	6	T	C	0.494	RP1-167A14.2	ncRNA_intronic	5.531
rs443570	6	G	A	0.494	RP1-167A14.2	ncRNA_intronic	0.32
rs376574	6	T	A	0.494	RP1-167A14.2	ncRNA_intronic	0.477
rs444210	6	A	G	0.4761	RP1-167A14.2	ncRNA_intronic	2.788
rs59712977	6	G	GCCC	0.494	RP1-167A14.2	ncRNA_intronic	1.104
rs439553	6	A	G	0.494	RP1-167A14.2	ncRNA_intronic	0.587
rs439237	6	A	G	0.494	RP1-167A14.2	ncRNA_intronic	2.906
rs140753	6	TATC	T	0.494	RP1-167A14.2	ncRNA_intronic	0.734
rs9457247	6	C	T	0.494	RP1-167A14.2	ncRNA_intronic	0.02
rs9459827	6	T	A	0.494	RP1-167A14.2	ncRNA_intronic	6.844
rs408080	6	T	C	0.496	RP1-167A14.2	ncRNA_intronic	3.011
rs1794699	6	C	G	0.494	RP1-167A14.2	ncRNA_intronic	0.419
rs1743439	6	C	T	0.494	RP1-167A14.2	ncRNA_intronic	2.15
rs13192426	6	G	A	0.494	RP1-167A14.2	ncRNA_intronic	0.103
rs112383632	6	A	C	0.3738	RP1-167A14.2	ncRNA_intronic	4.094
rs13192687	6	G	A	0.494	RP1-167A14.2	ncRNA_intronic	4.271
rs9717862	6	T	G	0.496	RP1-167A14.2	ncRNA_intronic	4.116
rs9717548	6	C	T	0.494	RP1-167A14.2	ncRNA_intronic	3.032
rs5020533	6	T	C	0.494	RP1-167A14.2	ncRNA_intronic	2.003
rs1620933	6	A	G	0.494	RP1-167A14.2	ncRNA_intronic	3.251
rs4710154	6	A	T	0.3738	RP1-167A14.2	ncRNA_intronic	1.5
rs405553	6	A	G	0.494	RP1-167A14.2	ncRNA_intronic	1.644
rs415987	6	G	A	0.494	RP1-167A14.2	ncRNA_intronic	2.671
rs1794697	6	C	T	0.494	RP1-167A14.2	ncRNA_intronic	1.32
rs148019450	6	CTCTTTCCCCTTCTTCCT	C	0.4801	RP1-167A14.2	ncRNA_intronic	4.999
rs34560498	6	G	A	0.494	RP1-167A14.2	ncRNA_intronic	4.907
rs370876914	6	T	C	0.4553	RP1-167A14.2	ncRNA_intronic	2.704
rs414437	6	A	G	0.494	RP1-167A14.2	ncRNA_intronic	2.203
rs1794696	6	T	C	0.496	RP1-167A14.2	ncRNA_intronic	3.966
rs421214	6	A	G	0.494	RP1-167A14.2	ncRNA_intronic	2.928
rs422094	6	G	C	0.494	RP1-167A14.2	ncRNA_intronic	0.534
rs393558	6	A	C	0.494	RP1-167A14.2	ncRNA_intronic	0.52
rs394522	6	C	A	0.495	RP1-167A14.2	ncRNA_intronic	2.756
rs436625	6	C	A	0.494	RP1-167A14.2	ncRNA_intronic	1.785
rs393727	6	A	T	0.494	RP1-167A14.2	ncRNA_intronic	0.813
rs408040	6	T	A	0.494	RP1-167A14.2	ncRNA_intronic	7.001
rs408087	6	C	T	0.494	RP1-167A14.2	ncRNA_intronic	1.113
rs408918	6	G	T	0.494	RP1-167A14.2	ncRNA_intronic	0.056
rs9366078	6	A	G	0.3738	RP1-167A14.2	ncRNA_intronic	0.213
rs9356551	6	T	C	0.3738	RP1-167A14.2	ncRNA_intronic	5.471
rs413232	6	G	A	0.494	RP1-167A14.2	ncRNA_intronic	1.501
rs113808572	6	TATTAA	T	0.494	RP1-167A14.2	ncRNA_intronic	1.295
rs56761706	6	AT	A	0.494	RP1-167A14.2	ncRNA_intronic	1.722
rs404222	6	G	A	0.496	RP1-167A14.2	ncRNA_intronic	0.958
rs1951459	6	G	A	0.3748	RP1-167A14.2	ncRNA_intronic	3.565
rs86755	6	T	C	0.494	RP1-167A14.2	ncRNA_intronic	0.749
rs382009	6	C	G	0.494	RP1-167A14.2	ncRNA_intronic	2.258
rs428805	6	C	A	0.494	RP1-167A14.2	ncRNA_intronic	1.327
rs111492570	6	GCCCGTTGT	G	0.495	RP1-167A14.2	ncRNA_intronic	2.832
rs2345571	6	G	T	0.495	RP1-167A14.2	ncRNA_intronic	4.285
rs4346838	6	G	A	0.496	RP1-167A14.2	ncRNA_intronic	1.305
rs2345572	6	T	A	0.496	RP1-167A14.2	ncRNA_intronic	5.797
rs1811123	6	C	T	0.494	RP1-167A14.2	ncRNA_intronic	6.033
rs2345573	6	G	C	0.493	RP1-167A14.2	ncRNA_intronic	3.743
rs4997107	6	T	C	0.493	RP1-167A14.2	ncRNA_intronic	0.978
rs366938	6	C	T	0.494	RP1-167A14.2	ncRNA_intronic	5.596
rs1811121	6	C	T	0.494	RP1-167A14.2	ncRNA_intronic	5.389
rs71753628	6	G	GGT	0.495	RP1-167A14.2	ncRNA_intronic	1.701
rs1811120	6	C	T	0.496	RP1-167A14.2	ncRNA_intronic	0.657
rs933243	6	C	A	0.3738	RP1-167A14.2	ncRNA_intronic	1.058
rs385460	6	T	A	0.494	RP1-167A14.2	ncRNA_intronic	1.631
rs427824	6	T	G	0.496	RP1-167A14.2	ncRNA_intronic	0.168
rs385113	6	A	G	0.494	RP1-167A14.2	ncRNA_intronic	4.344
rs932644	6	A	C	0.494	RP1-167A14.2	ncRNA_intronic	1.931
rs10946198	6	C	T	0.494	RP1-167A14.2	ncRNA_intronic	1.842
rs140839907	6	A	ATT	0.4254	RP1-167A14.2	ncRNA_intronic	0.411
rs10946199	6	A	G	0.494	RP1-167A14.2	ncRNA_intronic	2.886
rs1743440	6	G	A	0.494	RP1-167A14.2	ncRNA_intronic	3.245
rs1743441	6	A	G	0.494	RP1-167A14.2	ncRNA_intronic	0.483
rs1794694	6	T	C	0.494	RP1-167A14.2	ncRNA_intronic	1.817
rs430293	6	A	G	0.494	RP1-167A14.2	ncRNA_intronic	6.156
rs430097	6	A	G	0.494	RP1-167A14.2	ncRNA_intronic	9.065
rs9347170	6	C	T	0.3738	RP1-167A14.2	ncRNA_intronic	2.991
rs409356	6	A	T	0.494	RP1-167A14.2	ncRNA_intronic	4.028
rs447042	6	C	T	0.494	RP1-167A14.2	ncRNA_intronic	1.624
rs402191	6	T	C	0.494	RP1-167A14.2	ncRNA_intronic	3.331
rs1794693	6	T	C	0.494	RP1-167A14.2	ncRNA_intronic	1.422
rs401261	6	A	T	0.494	RP1-167A14.2	ncRNA_intronic	3.418
rs401260	6	T	C	0.494	RP1-167A14.2	ncRNA_intronic	3.746
rs422694	6	G	T	0.494	RP1-167A14.2	ncRNA_intronic	2.092
rs422780	6	A	G	0.494	RP1-167A14.2	ncRNA_intronic	4.112
rs400176	6	T	C	0.494	RP1-167A14.2	ncRNA_intronic	5.994
rs422562	6	A	G	0.494	RP1-167A14.2	ncRNA_intronic	10.23
rs416131	6	G	T	0.494	RP1-167A14.2	ncRNA_intronic	3.677
rs415890	6	C	G	0.494	RP1-167A14.2	ncRNA_intronic	8.014
rs415842	6	G	A	0.494	RP1-167A14.2	ncRNA_intronic	2.862
rs389956	6	T	G	0.494	RP1-167A14.2	ncRNA_intronic	0.792
rs389946	6	T	C	0.493	RP1-167A14.2	ncRNA_intronic	0.78
rs407515	6	C	G	0.494	RP1-167A14.2	ncRNA_intronic	0.054
rs35368136	6	C	CT	0.492	RP1-167A14.2	ncRNA_intronic	0.743
rs35413727	6	C	CA	0.494	RP1-167A14.2	ncRNA_intronic	1.302
rs71032891	6	G	GA	0.493	RP1-167A14.2	ncRNA_intronic	1.515
rs35401781	6	GT	G	0.494	RP1-167A14.2	ncRNA_intronic	1.404
rs406095	6	C	T	0.494	RP1-167A14.2	ncRNA_intronic	2.66
rs4710160	6	A	T	0.494	RP1-167A14.2	ncRNA_intronic	0.12
rs4710161	6	T	C	0.494	RP1-167A14.2	ncRNA_intronic	4.059
rs388406	6	A	G	0.494	RP1-167A14.2	ncRNA_intronic	5.214
rs377232	6	C	A	0.492	RP1-167A14.2	ncRNA_intronic	2.797
rs433191	6	A	T	0.492	RP1-167A14.2	ncRNA_intronic	10.5
rs387733	6	A	G	0.494	RP1-167A14.2	ncRNA_intronic	3.824
rs140752	6	C	CTTG	0.494	RP1-167A14.2	ncRNA_intronic	1.434
rs430145	6	T	C	0.494	RP1-167A14.2	ncRNA_intronic	0.38
rs425039	6	C	T	0.494	RP1-167A14.2	ncRNA_intronic	0.394
rs140748	6	TGAG	T	0.494	RP1-167A14.2	ncRNA_intronic	4.889
rs11307261	6	A	AT	0.496	RP1-167A14.2	ncRNA_intronic	2.191
rs376097	6	A	G	0.494	RP1-167A14.2	ncRNA_intronic	4.836
rs424185	6	C	T	0.494	RP1-167A14.2	ncRNA_intronic	1.983
rs400837	6	T	C	0.494	RP1-167A14.2	ncRNA_intronic	2.803
rs239935	6	A	G	0.498	RP1-167A14.2	ncRNA_intronic	1.136
rs239934	6	G	A	0.498	RP1-167A14.2	ncRNA_intronic	4.814
rs34729961	6	GC	G	0.4215	FGFR1OP:RP11-517H2.6	ncRNA_intronic	8.314
rs239933	6	A	G	0.4423	FGFR1OP:RP11-517H2.6	ncRNA_intronic	9.021
rs12212247	6	T	C	0.4274	FGFR1OP:RP11-517H2.6	ncRNA_intronic	8.381
rs11399450	6	C	CT	0.4473	FGFR1OP:RP11-517H2.6	ncRNA_intronic	5.576
rs6456143	6	C	A	0.4473	FGFR1OP:RP11-517H2.6	ncRNA_intronic	0.294
rs9459835	6	G	T	0.4473	FGFR1OP:RP11-517H2.6	ncRNA_exonic	1.653
rs9459836	6	G	A	0.4274	FGFR1OP:RP11-517H2.6	ncRNA_intronic	7.312
rs10606840	6	CTATT	C	0.4294	FGFR1OP:RP11-517H2.6	ncRNA_intronic	1.108
rs71032893	6	GT	G	0.4473	FGFR1OP:RP11-517H2.6	ncRNA_intronic	0.653
rs138783046	6	GGCGCGGTGGCTCATGCCTGT	G	0.4483	FGFR1OP:RP11-517H2.6	ncRNA_intronic	0.671
rs6929466	6	C	T	0.4294	FGFR1OP:RP11-517H2.6	ncRNA_intronic	0.27
rs1322077	6	T	C	0.4294	FGFR1OP:RP11-517H2.6	ncRNA_intronic	3.227
rs9457249	6	A	G	0.4294	FGFR1OP:RP11-517H2.6	ncRNA_intronic	3.271
rs9459838	6	C	G	0.4274	FGFR1OP:RP11-517H2.6	ncRNA_intronic	5.521
rs9457251	6	T	C	0.4294	FGFR1OP:RP11-517H2.6	ncRNA_intronic	4.024
rs5881724	6	CT	C	0.4294	FGFR1OP:RP11-517H2.6	ncRNA_intronic	0.676
rs1060404	6	A	G	0.4274	FGFR1OP:RP11-517H2.6	ncRNA_intronic	0.176
6:167430186:A:G	6	A	G	0.4274	FGFR1OP:RP11-517H2.6	ncRNA_intronic	3.9
rs12526548	6	C	T	0.4473	FGFR1OP:RP11-517H2.6	ncRNA_intronic	3.733
rs9459839	6	T	C	0.4483	FGFR1OP:RP11-517H2.6	ncRNA_intronic	1.223
rs9459840	6	G	A	0.4294	FGFR1OP:RP11-517H2.6	ncRNA_intronic	0.003
rs9459841	6	G	A	0.4294	FGFR1OP:RP11-517H2.6	ncRNA_intronic	1.892
rs9459842	6	A	G	0.4473	FGFR1OP:RP11-517H2.6	ncRNA_intronic	0.053
rs35171809	6	A	G	0.4473	FGFR1OP:RP11-517H2.6	ncRNA_intronic	2.44
rs9457252	6	G	A	0.4274	FGFR1OP:RP11-517H2.6	ncRNA_intronic	0.325
rs6904946	6	T	C	0.4294	FGFR1OP:RP11-517H2.6	ncRNA_intronic	7.188
rs6900701	6	A	G	0.4294	FGFR1OP:RP11-517H2.6	ncRNA_intronic	0.504
rs9457254	6	G	A	0.4274	FGFR1OP:RP11-517H2.6	ncRNA_intronic	0.183
rs1894603	6	T	C	0.4473	FGFR1OP:RP11-517H2.6	ncRNA_intronic	0.366
rs7749278	6	T	C	0.4483	FGFR1OP:RP11-517H2.6	ncRNA_intronic	0.006
rs141889698	6	C	CACAA	0.4473	FGFR1OP:RP11-517H2.6	ncRNA_intronic	6.069
rs3752520	6	T	C	0.4274	FGFR1OP:RP11-517H2.6	ncRNA_intronic	4.777
rs9457256	6	T	C	0.4284	FGFR1OP:RP11-517H2.6	ncRNA_intronic	1.165
rs6923582	6	T	A	0.4294	FGFR1OP:RP11-517H2.6	ncRNA_intronic	9.945
rs2301436	6	C	T	0.4473	FGFR1OP:RP11-517H2.6	ncRNA_intronic	5.158
rs2282861	6	C	T	0.4473	FGFR1OP:RP11-517H2.6	ncRNA_intronic	1.154
rs2282860	6	T	C	0.4473	FGFR1OP:RP11-517H2.6	ncRNA_intronic	3.91
rs9459845	6	C	G	0.4473	FGFR1OP:RP11-517H2.6	ncRNA_intronic	0.743
rs9457257	6	G	A	0.4473	FGFR1OP:RP11-517H2.6	ncRNA_intronic	0.703
rs61710173	6	T	TCA	0.4473	FGFR1OP:RP11-517H2.6	ncRNA_intronic	1.451
rs9459846	6	T	G	0.4473	FGFR1OP:RP11-517H2.6	ncRNA_intronic	1.329
rs2181059	6	T	C	0.4483	FGFR1OP:RP11-517H2.6	ncRNA_intronic	6.86
rs2237277	6	G	A	0.4473	FGFR1OP:RP11-517H2.6	ncRNA_intronic	5.651
rs2237276	6	C	T	0.4294	FGFR1OP:RP11-517H2.6	ncRNA_intronic	2.014
rs2237275	6	C	A	0.4463	FGFR1OP:RP11-517H2.6	ncRNA_intronic	0.074
rs2237274	6	C	G	0.4463	FGFR1OP:RP11-517H2.6	ncRNA_intronic	1.645
rs2237273	6	T	C	0.4463	FGFR1OP:RP11-517H2.6	ncRNA_intronic	0.602
rs6456146	6	C	T	0.4463	FGFR1OP:RP11-517H2.6	ncRNA_intronic	0.572
rs2237272	6	C	T	0.4264	FGFR1OP:RP11-517H2.6	ncRNA_intronic	0.586
rs13195812	6	C	T	0.4274	FGFR1OP:RP11-517H2.6	ncRNA_intronic	1.67
rs9459849	6	G	T	0.4264	FGFR1OP:RP11-517H2.6	ncRNA_intronic	4.357
rs9457258	6	T	C	0.4463	FGFR1OP:RP11-517H2.6	ncRNA_intronic	1.727
rs9457259	6	C	T	0.4264	FGFR1OP:RP11-517H2.6	ncRNA_intronic	2.328
rs541205318	6	CTT	C	0.4553	FGFR1OP:RP11-517H2.6	ncRNA_intronic	NA
rs537613716	6	T	A	0.4553	FGFR1OP:RP11-517H2.6	ncRNA_intronic	3.774
rs548472584	6	GT	G	0.4553	FGFR1OP:RP11-517H2.6	ncRNA_intronic	NA
rs200447952	6	CAA	C	0.4553	FGFR1OP:RP11-517H2.6	ncRNA_intronic	0.196
rs376571402	6	C	G	0.4612	FGFR1OP:RP11-517H2.6	NA	0.043
rs79452434	6	A	C	0.4612	FGFR1OP:RP11-517H2.6	ncRNA_intronic	0.148
rs10946203	6	A	C	0.4284	FGFR1OP:RP11-517H2.6	ncRNA_intronic	1.831
rs9295384	6	T	A	0.4473	FGFR1OP:RP11-517H2.6	ncRNA_intronic	5.476
rs9295385	6	A	G	0.4294	FGFR1OP:RP11-517H2.6	ncRNA_intronic	0.099
rs34458103	6	TTA	T	0.4473	FGFR1OP:RP11-517H2.6	ncRNA_intronic	0.496
rs10455982	6	C	T	0.4264	FGFR1OP:RP11-517H2.6	ncRNA_intronic	0.339
rs10946204	6	T	C	0.4264	FGFR1OP:RP11-517H2.6	ncRNA_intronic	4.59
rs10946205	6	A	G	0.4473	FGFR1OP:RP11-517H2.6	ncRNA_intronic	0.118
rs11275310	6	T	TATTCAGTACCA	0.4473	FGFR1OP:RP11-517H2.6	ncRNA_intronic	8.27
rs10484531	6	G	A	0.4294	FGFR1OP:RP11-517H2.6	ncRNA_intronic	1.655
rs10946207	6	C	T	0.3807	FGFR1OP:RP11-517H2.6	ncRNA_intronic	0.446
rs2038580	6	A	T	0.3827	FGFR1OP:RP11-517H2.6	ncRNA_intronic	0.21
rs7748224	6	C	T	0.4016	FGFR1OP:RP11-517H2.6	ncRNA_intronic	1.711
rs12208359	6	G	A	0.3807	FGFR1OP:RP11-517H2.6	ncRNA_intronic	0.066
rs71032899	6	A	AGCC	0.4006	FGFR1OP:RP11-517H2.6	ncRNA_intronic	3.275
rs62436765	6	G	A	0.4006	FGFR1OP:RP11-517H2.6	ncRNA_intronic	1.482
rs10946208	6	C	T	0.4006	FGFR1OP:RP11-517H2.6	ncRNA_intronic	0.113
rs35649418	6	AT	A	0.4026	FGFR1OP:RP11-517H2.6	ncRNA_intronic	0.977
rs6909180	6	A	G	0.4026	FGFR1OP:RP11-517H2.6	ncRNA_intronic	5.315
rs12213683	6	G	A	0.4026	FGFR1OP:RP11-517H2.6	ncRNA_intronic	0.338
rs66772047	6	AAGTTATTTAATATC	A	0.4026	FGFR1OP:RP11-517H2.6	ncRNA_intronic	1.898
rs12529876	6	G	A	0.4026	FGFR1OP:RP11-517H2.6	ncRNA_intronic	4.094
rs10484530	6	C	T	0.3827	FGFR1OP:RP11-517H2.6	ncRNA_intronic	4.101
rs12528323	6	A	G	0.4026	FGFR1OP:RP11-517H2.6	ncRNA_intronic	5.701
rs66940113	6	TTG	T	0.4026	FGFR1OP:RP11-517H2.6	ncRNA_intronic	3.32
rs12528689	6	A	G	0.4026	FGFR1OP:RP11-517H2.6	ncRNA_intronic	0.081
rs13208636	6	T	G	0.4026	FGFR1OP:RP11-517H2.6	ncRNA_intronic	3.932
rs6456149	6	T	C	0.4036	FGFR1OP:RP11-517H2.6	ncRNA_intronic	1.731
rs12209395	6	G	A	0.3837	FGFR1OP:RP11-517H2.6	ncRNA_intronic	3.067
rs6920858	6	G	A	0.3827	FGFR1OP:RP11-517H2.6	ncRNA_intronic	13.78
rs2181058	6	A	T	0.4026	FGFR1OP:RP11-517H2.6	ncRNA_intronic	6.047
rs138936090	6	TTAAG	T	0.3827	FGFR1OP:RP11-517H2.6	ncRNA_intronic	5.343
rs12529238	6	G	A	0.4026	FGFR1OP:RP11-517H2.6	ncRNA_intronic	0.008
rs9459853	6	C	A	0.4026	FGFR1OP:RP11-517H2.6	ncRNA_intronic	0.196
rs9459854	6	C	T	0.3827	FGFR1OP:RP11-517H2.6	ncRNA_intronic	5.582
rs9459855	6	G	T	0.3827	FGFR1OP:RP11-517H2.6	ncRNA_intronic	3.931
rs6932740	6	G	A	0.4026	RP11-517H2.6	ncRNA_intronic	0.208
rs6934043	6	C	T	0.4026	RP11-517H2.6	ncRNA_intronic	0.231
rs10654264	6	T	TCCAC	0.4026	RP11-517H2.6	ncRNA_intronic	0.884
rs9457260	6	C	T	0.3827	RP11-517H2.6	ncRNA_intronic	0.397
rs17524252	6	T	G	0.3827	RP11-517H2.6	ncRNA_intronic	7.903
rs1358882	6	G	A	0.4026	RP11-517H2.6	ncRNA_intronic	2.891
rs720325	6	G	T	0.4026	RP11-517H2.6	ncRNA_intronic	0.302
rs1358883	6	G	C	0.4026	RP11-517H2.6	ncRNA_intronic	0.208
rs9457261	6	A	G	0.4026	RP11-517H2.6	ncRNA_intronic	1.929
rs4710175	6	A	G	0.3827	RP11-517H2.6	ncRNA_intronic	2.161
rs1407315	6	A	G	0.4026	RP11-517H2.6	ncRNA_intronic	0.976
rs6456150	6	A	G	0.4026	RP11-517H2.6	ncRNA_intronic	1.152
rs12527827	6	C	T	0.4026	RP11-517H2.6	ncRNA_intronic	5.216
rs12529959	6	T	C	0.4026	RP11-517H2.6	ncRNA_intronic	5.084
rs6909475	6	C	T	0.4026	RP11-517H2.6	ncRNA_intronic	2.834
rs6909502	6	C	T	0.4026	RP11-517H2.6	ncRNA_intronic	0.066
rs6936261	6	A	C	0.4026	RP11-517H2.6	ncRNA_intronic	0.46
rs916331	6	T	G	0.3827	RP11-517H2.6	ncRNA_intronic	5.352
rs34002832	6	GAA	G	0.4026	RP11-517H2.6	ncRNA_intronic	0.944
rs12523712	6	A	G	0.4026	RP11-517H2.6	ncRNA_intronic	10.62
rs13204839	6	G	A	0.3827	RP11-517H2.6	ncRNA_intronic	6.788
rs911632	6	T	C	0.4026	RP11-517H2.6	ncRNA_intronic	11.66
rs1810644	6	A	G	0.4016	RP11-517H2.6	ncRNA_intronic	2.563
rs1810645	6	A	C	0.4026	RP11-517H2.6	ncRNA_intronic	0.175
rs2017338	6	G	A	0.4026	RP11-517H2.6	ncRNA_intronic	2.001
rs6456151	6	A	C	0.4026	RP11-517H2.6	ncRNA_intronic	5.49
rs6456152	6	A	G	0.3827	RP11-517H2.6	ncRNA_intronic	5.998
rs6456153	6	T	C	0.4026	RP11-517H2.6	ncRNA_intronic	3.974
rs6456154	6	C	T	0.4036	RP11-517H2.6	ncRNA_intronic	3.978
rs12203510	6	C	T	0.4026	RP11-517H2.6	ncRNA_intronic	1.922
rs13210649	6	T	G	0.4026	RP11-517H2.6	ncRNA_intronic	4.908
rs9457262	6	A	G	0.3827	RP11-517H2.6	ncRNA_intronic	7.24
rs139684109	6	ATGTT	A	0.3827	RP11-517H2.6	ncRNA_intronic	0.419
rs12213801	6	T	A	0.4026	RP11-517H2.6	ncRNA_intronic	3.159
rs34009514	6	AT	A	0.3847	RP11-517H2.6	ncRNA_intronic	0.55
rs4412174	6	A	G	0.3827	RP11-517H2.6	ncRNA_intronic	1.784
rs4458654	6	A	C	0.3827	RP11-517H2.6	ncRNA_intronic	1.426
rs71004105	6	TC	T	0.3827	RP11-517H2.6	ncRNA_intronic	0.475
rs34155048	6	T	A	0.3827	RP11-517H2.6	ncRNA_intronic	1.887
rs34611616	6	G	A	0.3827	RP11-517H2.6	ncRNA_intronic	1.022
rs12525345	6	T	C	0.4026	RP11-517H2.6	ncRNA_intronic	1.058
rs12525855	6	T	G	0.4046	RP11-517H2.6	ncRNA_intronic	1.708
rs9457265	6	T	C	0.4066	RP11-517H2.6	ncRNA_intronic	1.362
rs10946209	6	G	A	0.4046	RP11-517H2.6	ncRNA_intronic	0.602
rs13195158	6	G	A	0.4066	RP11-517H2.6	ncRNA_intronic	1.261
rs2157388	6	G	A	0.3867	RP11-517H2.6	ncRNA_intronic	0.752
rs2187859	6	G	A	0.4066	RP11-517H2.6	ncRNA_intronic	0.898
rs9457266	6	T	C	0.4066	RP11-517H2.6	ncRNA_intronic	1.631
rs7750209	6	T	G	0.4066	RP11-517H2.6	ncRNA_intronic	1.553
rs34128901	6	GT	G	0.4066	RP11-517H2.6	ncRNA_intronic	0.371
rs7746628	6	A	G	0.4066	RP11-517H2.6	ncRNA_intronic	1.799
rs12198816	6	G	A	0.4056	RP11-517H2.6	ncRNA_intronic	0.934
rs4598049	6	A	T	0.4066	RP11-517H2.6	ncRNA_intronic	1.556
rs36098626	6	C	CT	0.3429	RP11-517H2.6	ncRNA_intronic	0.537
rs2345753	6	T	A	0.4066	RP11-517H2.6	ncRNA_intronic	1.357
rs2345754	6	T	C	0.4066	RP11-517H2.6	ncRNA_intronic	1.726
rs35294604	6	A	AT	0.4066	RP11-517H2.6	ncRNA_intronic	0.37
rs7761977	6	A	G	0.4066	RP11-517H2.6	ncRNA_intronic	0.7
rs7742305	6	C	T	0.4066	RP11-517H2.6	ncRNA_intronic	1.67
rs7766242	6	T	C	0.3867	RP11-517H2.6	ncRNA_intronic	9.839
rs7762156	6	A	T	0.4066	RP11-517H2.6	ncRNA_intronic	4.654
rs2001115	6	A	C	0.4066	RP11-517H2.6	ncRNA_intronic	7.34
rs2001114	6	A	G	0.4046	RP11-517H2.6	ncRNA_intronic	8.811
rs9459862	6	C	T	0.4066	RP11-517H2.6	ncRNA_intronic	1.603
rs35291016	6	T	TA	0.4066	RP11-517H2.6	ncRNA_intronic	1.056
rs137954857	6	C	CCT	0.4066	RP11-517H2.6	ncRNA_intronic	0.334
rs2239827	6	G	A	0.3897	RP11-517H2.6	ncRNA_intronic	0.392
rs2285148	6	G	T	0.4076	RP11-517H2.6	ncRNA_intronic	7.196
rs4710176	6	T	C	0.4095	RP11-517H2.6	ncRNA_intronic	0.18
rs6921588	6	C	A	0.4036	RP11-517H2.6	ncRNA_intronic	2.564
rs13213249	6	G	A	0.4076	RP11-517H2.6	ncRNA_intronic	2.577
rs13199692	6	A	G	0.4135	RP11-517H2.6	ncRNA_intronic	0.684
rs4709147	6	A	G	0.3887	RP11-517H2.6	ncRNA_intronic	4.057
rs9459870	6	C	T	0.4076	RP11-517H2.6	ncRNA_intronic	1.095
rs146260417	6	T	A	0.4105	RP11-517H2.6	ncRNA_intronic	2.746
rs112252419	6	C	T	0.4085	RP11-517H2.6	ncRNA_intronic	1.79
rs9459871	6	G	A	0.4085	RP11-517H2.6	ncRNA_intronic	1.165
rs9459872	6	C	T	0.3877	RP11-517H2.6	ncRNA_intronic	1.246
rs204295	6	C	T	0.4891	RP11-517H2.6	ncRNA_intronic	8.542
rs6925969	6	C	A	0.4076	RP11-517H2.6	ncRNA_intronic	1.489
rs9457268	6	A	T	0.4374	RP11-517H2.6	ncRNA_intronic	3.986
rs9459874	6	C	T	0.4374	RP11-517H2.6	ncRNA_intronic	0.9
rs2239826	6	T	C	0.3877	RP11-517H2.6	ncRNA_intronic	7.85
rs2285147	6	G	A	0.4374	RP11-517H2.6	ncRNA_intronic	1.564
rs6902119	6	T	C	0.4374	RP11-517H2.6	ncRNA_intronic	2.573
rs6918286	6	C	T	0.4374	RP11-517H2.6	ncRNA_intronic	4.424
rs6941355	6	A	G	0.4384	RP11-517H2.6	ncRNA_intronic	4.294
rs17615336	6	A	G	0.3877	RP11-517H2.6	ncRNA_intronic	1.998
rs7760495	6	C	T	0.4364	RP11-517H2.6	ncRNA_intronic	6.333
rs150112	6	T	C	0.4404	RP11-517H2.6	ncRNA_intronic	3.672
rs2239824	6	T	A	0.3877	RP11-517H2.6	ncRNA_intronic	1.451
rs9457269	6	C	T	0.3877	RP11-517H2.6	ncRNA_intronic	0.435
rs12193698	6	C	A	0.3877	RP11-517H2.6	ncRNA_intronic	1.273
rs2239823	6	T	C	0.3877	RP11-517H2.6	ncRNA_intronic	0.589
rs12178491	6	C	T	0.3917	RP11-517H2.6	ncRNA_intronic	4.703
rs9366089	6	A	G	0.4215	RP11-517H2.6	ncRNA_intronic	1.439
rs9457270	6	A	G	0.3907	RP11-517H2.6	ncRNA_intronic	2.448
rs150108	6	C	T	0.4722	RP11-517H2.6	ncRNA_intronic	0.299
rs7775443	6	G	T	0.4195	RP11-517H2.6	ncRNA_intronic	0.226
rs4710178	6	G	A	0.4225	RP11-517H2.6	ncRNA_intronic	1.919
rs4710179	6	G	T	0.4225	RP11-517H2.6	ncRNA_intronic	1.687
rs4710181	6	T	C	0.4225	RP11-517H2.6	ncRNA_intronic	4.956
rs4710182	6	G	A	0.4225	RP11-517H2.6	ncRNA_intronic	5.144
rs4710183	6	C	T	0.4225	RP11-517H2.6	ncRNA_intronic	0.184
rs204293	6	T	C	0.4543	RP11-517H2.6	ncRNA_intronic	0.063
rs10946211	6	A	G	0.4543	RP11-517H2.6	ncRNA_intronic	0.083
rs7749827	6	T	C	0.4543	RP11-517H2.6	ncRNA_intronic	2.019
rs10946212	6	C	G	0.4225	RP11-517H2.6	ncRNA_intronic	4.879
rs10946213	6	C	T	0.4225	RP11-517H2.6	ncRNA_intronic	2.127
rs10946214	6	G	A	0.4225	RP11-517H2.6	ncRNA_intronic	2.337
rs10946215	6	C	T	0.4225	RP11-517H2.6	ncRNA_intronic	2.505
rs2039321	6	C	T	0.4225	RP11-517H2.6	ncRNA_intronic	3.428
rs9364891	6	T	C	0.4543	RP11-517H2.6	ncRNA_intronic	0.127
rs975822	6	T	C	0.4543	RP11-517H2.6	ncRNA_intronic	2.331
rs55802221	6	G	A	0.4264	RP11-517H2.6	ncRNA_intronic	3.408
rs7765739	6	C	T	0.4294	RP11-517H2.6	ncRNA_intronic	0.35
rs7774396	6	G	A	0.4294	RP11-517H2.6	ncRNA_intronic	9.336
6:167519907:A:T	6	T	A	0.4742	RP11-517H2.6	ncRNA_intronic	2.188
rs9457273	6	A	T	0.4294	RP11-517H2.6	ncRNA_intronic	1.629
rs9457274	6	G	T	0.4911	RP11-517H2.6	ncRNA_intronic	0.375
rs6905876	6	C	T	0.3996	RP11-517H2.6	ncRNA_intronic	1.542
rs6905911	6	C	T	0.3976	RP11-517H2.6	ncRNA_intronic	4.968
rs4709148	6	T	C	0.4592	RP11-517H2.6	ncRNA_intronic	7.83
rs6456156	6	T	C	0.4911	RP11-517H2.6	ncRNA_intronic	2.14
rs4710185	6	G	A	0.3549	RP11-517H2.6	ncRNA_intronic	0.817
rs6911766	6	G	T	0.497	RP11-517H2.6	ncRNA_intronic	2.319
rs6907666	6	A	G	0.3887	RP11-517H2.6	ncRNA_intronic	2.053
rs5881727	6	AT	A	0.499	RP11-517H2.6	ncRNA_intronic	0.341
rs2021033	6	G	A	0.4891	RP11-517H2.6	ncRNA_intronic	0.228
rs1556413	6	G	A	0.4811	RP11-517H2.6	ncRNA_intronic	0.103
rs2023305	6	C	T	0.4642	RP11-517H2.6	ncRNA_intronic	1.538
rs1012657	6	A	C	0.4811	RP11-517H2.6	ncRNA_intronic	15.5
rs1012656	6	G	C	0.4831	RP11-517H2.6:CCR6	ncRNA_intronic	8.834
rs968334	6	T	C	0.4274	RP11-517H2.6:CCR6	ncRNA_intronic	5.712
rs968333	6	A	T	0.4811	RP11-517H2.6:CCR6	ncRNA_intronic	2.726
rs6930998	6	A	C	0.4801	RP11-517H2.6:CCR6	ncRNA_intronic	3.781
rs6909252	6	C	T	0.4801	RP11-517H2.6:CCR6	ncRNA_intronic	0.204
rs6931530	6	A	C	0.4821	RP11-517H2.6:CCR6	ncRNA_intronic	4.784
rs6908364	6	G	A	0.4811	RP11-517H2.6:CCR6	ncRNA_intronic	1.245
rs9347175	6	A	T	0.4801	RP11-517H2.6:CCR6	ncRNA_intronic	5.001
rs6456157	6	C	A	0.4811	RP11-517H2.6:CCR6	ncRNA_intronic	0.118
rs6456158	6	G	T	0.4801	RP11-517H2.6:CCR6	ncRNA_intronic	0.267
rs9459882	6	C	G	0.4463	RP11-517H2.6:CCR6	ncRNA_intronic	1.457
rs6456159	6	T	A	0.4811	RP11-517H2.6:CCR6	ncRNA_intronic	0.243
rs2022001	6	C	T	0.4811	RP11-517H2.6:CCR6	ncRNA_intronic	3.26
rs2022000	6	A	G	0.4811	RP11-517H2.6:CCR6	ncRNA_intronic	2.792
rs2021999	6	G	C	0.4811	RP11-517H2.6:CCR6	ncRNA_intronic	0.544
rs11967165	6	T	C	0.4811	RP11-517H2.6:CCR6	ncRNA_intronic	6.312
rs6916486	6	T	C	0.4871	RP11-517H2.6:CCR6	ncRNA_intronic	3.197
rs6456160	6	T	C	0.4254	RP11-517H2.6:CCR6	ncRNA_intronic	1.677
rs3093026	6	C	T	0.4821	RP11-517H2.6:CCR6	ncRNA_intronic	0.768
rs3093025	6	A	G	0.4235	RP11-517H2.6:CCR6	ncRNA_intronic	0.003
rs1999460	6	A	G	0.4235	RP11-517H2.6:CCR6	ncRNA_intronic	0.376
rs3093024	6	A	G	0.4235	RP11-517H2.6:CCR6	ncRNA_intronic	0.039
rs1854853	6	A	G	0.4692	RP11-517H2.6:CCR6	ncRNA_intronic	4.692
rs1331299	6	G	A	0.4811	RP11-517H2.6:CCR6	ncRNA_intronic	1.536
rs3093023	6	G	A	0.4155	RP11-517H2.6:CCR6	ncRNA_intronic	1.302
rs1855025	6	A	G	0.4811	RP11-517H2.6:CCR6	ncRNA_intronic	4.334
rs10683579	6	GGA	G	0.4612	RP11-517H2.6:CCR6	ncRNA_intronic	7.933
rs10946216	6	T	C	0.4145	RP11-517H2.6:CCR6	ncRNA_intronic	2.256
rs3093019	6	G	C	0.4702	RP11-517H2.6:CCR6	ncRNA_intronic	9.919
rs3093018	6	C	T	0.4692	RP11-517H2.6:CCR6	ncRNA_intronic	0.06
rs1571878	6	C	T	0.4215	RP11-517H2.6:CCR6	ncRNA_intronic	1.135
rs3093017	6	G	C	0.4225	RP11-517H2.6:CCR6	ncRNA_intronic	3.421
rs11575078	6	C	G	0.4592	RP11-517H2.6:CCR6	ncRNA_intronic	1.745
rs28396555	7	G	C	0.3191	AC020743.3	intergenic	2.369
rs28658347	7	T	C	0.3191	AC020743.3	intergenic	3.161
rs28502466	7	A	C	0.3191	AC020743.3	intergenic	3.349
rs10224174	7	A	G	0.3181	AC020743.3	intergenic	0.386
rs1598703	7	C	G	0.3201	AC020743.3	intergenic	2.653
rs1598704	7	C	T	0.3191	AC020743.3	intergenic	1.427
rs10241285	7	G	A	0.3191	AC020743.3	intergenic	1.691
rs2168588	7	G	C	0.3191	AC020743.3	intergenic	2.823
rs36199046	7	C	A	0.3032	AC020743.3	intergenic	0.455
rs9649738	7	G	A	0.3032	AC020743.4	intergenic	1.106
rs34859153	7	AT	A	0.3032	AC020743.4	intergenic	0.13
rs111940551	7	A	G	0.3201	AC020743.4	intergenic	5.531
rs28720994	7	A	G	0.3201	AC020743.4	intergenic	0.618
rs10244399	7	G	A	0.3201	AC020743.4	intergenic	0.028
rs10234056	7	A	G	0.3201	AC020743.4	intergenic	2.783
rs558258096	7	C	CA	0.3191	AC020743.4	intergenic	2.699
rs10248090	7	G	A	0.3201	AC020743.4	intergenic	2.544
rs17552787	7	C	T	0.3022	AC020743.4	intergenic	0.236
rs10263046	7	G	T	0.3022	AC020743.4	intergenic	5.658
rs142689323	7	C	CA	0.3002	AC020743.4	intergenic	4.17
rs9649739	7	T	C	0.3022	AC020743.4	intergenic	0.957
rs10261822	7	T	C	0.3022	AC020743.4	intergenic	5.947
rs10233105	7	G	A	0.3032	AC020743.4	intergenic	11.44
rs1026421	7	T	C	0.3032	AC020743.4	intergenic	6.146
rs9649741	7	A	G	0.3032	AC020743.4	intergenic	3.478
rs1456894	7	A	G	0.3062	AC020743.4	intergenic	5.979
rs35072264	7	GT	G	0.3022	AC020743.4	intergenic	0.962
rs12718260	7	T	G	0.3032	AC020743.4	intergenic	0.401
rs2886554	7	T	C	0.325	AC020743.4	intergenic	2.005
rs4629805	7	C	T	0.325	AC020743.4	intergenic	1.54
rs10225973	7	A	T	0.327	AC020743.4	intergenic	2.464
rs10229670	7	T	C	0.3231	AC020743.4	intergenic	1.814
rs12718261	7	C	A	0.3241	IKZF1	intergenic	1.012
rs6975767	7	A	C	0.3579	IKZF1	UTR5	13.86
rs6470633	8	T	C	0.166	RP11-89M16.1	ncRNA_intronic	7.077
rs6470634	8	T	G	0.1133	RP11-89M16.1	ncRNA_intronic	2.734
rs7843601	8	C	A	0.09543	RP11-89M16.1	ncRNA_intronic	0.988
rs17231374	8	A	G	0.09543	RP11-89M16.1	ncRNA_intronic	0.219
rs79695834	8	T	G	0.09543	RP11-89M16.1	ncRNA_intronic	4.481
rs7814134	8	G	A	0.1074	RP11-89M16.1	ncRNA_intronic	0.983
rs77156523	8	T	A	0.0994	RP11-89M16.1	ncRNA_intronic	6.681
rs77241108	8	G	A	0.1034	RP11-89M16.1	ncRNA_intronic	0.976
rs556865699	8	CT	C	0.1024	RP11-89M16.1	ncRNA_intronic	0.033
rs76384007	8	C	T	0.1014	RP11-89M16.1	ncRNA_intronic	0.169
rs6980521	8	G	T	0.334	RP11-89M16.1	ncRNA_intronic	1.49
rs10505515	8	A	G	0.1014	RP11-89M16.1	ncRNA_intronic	1.884
rs35906369	8	TA	T	0.03181	RP11-89M16.1	ncRNA_intronic	0.688
rs539151911	8	TA	TAA	0.1024	RP11-89M16.1	NA	NA
rs17805799	8	T	C	0.1014	RP11-89M16.1	ncRNA_intronic	5.524
rs11774451	8	T	C	0.1332	RP11-89M16.1	ncRNA_intronic	0.363
rs77683961	8	G	A	0.1014	RP11-89M16.1	ncRNA_intronic	0.764
rs75706585	8	C	T	0.1014	RP11-89M16.1	ncRNA_intronic	1.076
rs17231703	8	G	C	0.1014	RP11-89M16.1	ncRNA_intronic	0.374
rs17805924	8	A	C	0.1014	RP11-89M16.1	ncRNA_intronic	0.928
rs10956429	8	A	G	0.2515	RP11-89M16.1	ncRNA_intronic	1.057
rs10668721	8	T	TGGA	0.2515	RP11-89M16.1	ncRNA_intronic	2.896
rs17231857	8	T	C	0.1014	RP11-89M16.1	ncRNA_intronic	1.381
rs17231948	8	A	G	0.1014	RP11-89M16.1	ncRNA_intronic	1.08
rs76388889	8	T	C	0.1014	RP11-89M16.1	ncRNA_intronic	3.299
rs1516980	8	A	C	0.2515	RP11-89M16.1	ncRNA_intronic	1.996
rs1516981	8	A	G	0.2515	RP11-89M16.1	ncRNA_intronic	2.88
rs117697016	8	A	G	0.05368	RP11-89M16.1	ncRNA_intronic	5.373
rs77676418	8	A	G	0.1332	RP11-89M16.1	ncRNA_intronic	1.533
rs1356332	8	G	A	0.2893	RP11-89M16.1	ncRNA_intronic	0.472
rs17232172	8	C	T	0.0994	RP11-89M16.1	ncRNA_intronic	0.031
rs1878378	8	T	A	0.0994	RP11-89M16.1	ncRNA_intronic	11.82
rs1400485	8	A	G	0.0994	RP11-89M16.1	ncRNA_intronic	2.991
rs11785816	8	C	G	0.2485	RP11-89M16.1	ncRNA_intronic	2.204
rs10956430	8	A	G	0.333	RP11-89M16.1	ncRNA_intronic	0.126
rs10089519	8	G	A	0.333	RP11-89M16.1	ncRNA_intronic	6.163
rs1516982	8	A	G	0.1392	RP11-89M16.1	ncRNA_intronic	5.468
rs72724789	8	G	A	0.2475	RP11-89M16.1	ncRNA_intronic	4.901
rs67824503	8	T	C	0.2316	RP11-89M16.1	ncRNA_intronic	5.242
rs11269418	8	A	AAAGTCTGAACTTAT	0.2694	RP11-89M16.1	ncRNA_intronic	2.804
rs16903059	8	G	A	0.2316	RP11-89M16.1	ncRNA_intronic	8.932
rs79593486	8	A	C	0.1272	RP11-89M16.1	ncRNA_intronic	0.82
rs17232730	8	G	C	0.1034	RP11-89M16.1	ncRNA_intronic	0.284
rs6995732	8	T	C	0.2694	RP11-89M16.1	ncRNA_intronic	0.043
rs16903065	8	C	A	0.1044	RP11-89M16.1	ncRNA_intronic	7.386
rs7814937	8	T	C	0.1044	RP11-89M16.1	ncRNA_intronic	9.904
rs1400482	8	G	A	0.1044	RP11-89M16.1	ncRNA_intronic	2.447
rs1516971	8	T	C	0.1054	RP11-89M16.1	ncRNA_intronic	0.087
rs7010594	8	A	G	0.1044	RP11-89M16.1	ncRNA_intronic	1.332
rs7010880	8	C	T	0.1044	RP11-89M16.1	ncRNA_intronic	0.767
rs58041123	8	CT	C	0.1044	RP11-89M16.1	ncRNA_intronic	1.296
rs10088218	8	G	A	0.1044	RP11-89M16.1	ncRNA_intronic	0.314
rs28399026	8	T	C	0.1044	RP11-89M16.1	ncRNA_intronic	4.752
rs1516973	8	C	T	0.08946	RP11-89M16.1	ncRNA_intronic	0.237
rs1607120	8	G	A	0.08946	RP11-89M16.1	ncRNA_intronic	2.723
rs7839493	8	T	C	0.1044	RP11-89M16.1	ncRNA_intronic	1.013
rs16903078	8	G	A	0.1044	RP11-89M16.1	ncRNA_intronic	0.342
rs16903080	8	T	C	0.1044	RP11-89M16.1	ncRNA_intronic	4.612
rs10086718	8	T	C	0.08946	RP11-89M16.1	ncRNA_intronic	4.177
8:129547111:C:CAAAA	8	C	CAAAA	0.01491	RP11-89M16.1	ncRNA_intronic	0.042
8:129547111:C:CAA	8	C	CAA	0.08946	RP11-89M16.1	NA	0.044
rs12676584	8	G	A	0.2922	RP11-89M16.1	ncRNA_intronic	4.695
rs1400483	8	G	C	0.1044	RP11-89M16.1	ncRNA_intronic	1.392
rs1400484	8	T	C	0.1044	RP11-89M16.1	ncRNA_intronic	1.668
rs1516974	8	A	G	0.1044	RP11-89M16.1	ncRNA_intronic	0.108
rs1516975	8	T	C	0.1044	RP11-89M16.1	ncRNA_intronic	6.728
rs1516976	8	T	C	0.1044	RP11-89M16.1	ncRNA_intronic	0.29
rs16903081	8	T	C	0.1044	RP11-89M16.1	ncRNA_intronic	7.388
rs74866331	8	T	C	0.08946	RP11-89M16.1	ncRNA_intronic	0.767
rs5894937	8	AT	A	0.1044	RP11-89M16.1	ncRNA_intronic	12.25
rs575061529	8	AT	ATT	0.000994	RP11-89M16.1	NA	NA
rs1516977	8	A	G	0.08946	RP11-89M16.1	ncRNA_intronic	19.44
rs10108517	8	A	C	0.1044	RP11-89M16.1	ncRNA_intronic	4.7
rs10095481	8	T	C	0.1044	RP11-89M16.1	ncRNA_intronic	3.18
rs10112057	8	G	A	0.08946	RP11-89M16.1	ncRNA_intronic	4.848
rs13328411	8	T	A	0.1044	RP11-89M16.1	ncRNA_intronic	11.77
rs17807628	8	T	C	0.1044	RP11-89M16.1	ncRNA_intronic	6.28
rs10088755	8	G	A	0.1044	RP11-89M16.1	ncRNA_intronic	1.722
rs10088873	8	G	A	0.08946	RP11-89M16.1	ncRNA_intronic	2.067
rs10098999	8	C	T	0.08946	RP11-89M16.1	ncRNA_intronic	0.228
rs10113762	8	T	C	0.1044	RP11-89M16.1	ncRNA_intronic	3.444
rs7824269	8	C	T	0.2555	RP11-89M16.1	ncRNA_intronic	5.851
rs13328404	8	A	G	0.1044	RP11-89M16.1	ncRNA_intronic	0.432
rs938648	8	T	G	0.1044	RP11-89M16.1	ncRNA_intronic	6.876
rs938649	8	G	T	0.1044	RP11-89M16.1	ncRNA_intronic	3.736
rs938650	8	G	A	0.1044	RP11-89M16.1	ncRNA_intronic	2.058
rs2392944	8	C	T	0.1083	RP11-89M16.1	ncRNA_intronic	0.208
rs10103637	8	C	A	0.1054	RP11-89M16.1	ncRNA_intronic	7.827
rs10103640	8	C	T	0.1054	RP11-89M16.1	ncRNA_intronic	1.526
rs938651	8	A	C	0.1054	RP11-89M16.1	ncRNA_intronic	10.77
rs2011527	8	T	C	0.1054	RP11-89M16.1	ncRNA_intronic	5.172
rs2138636	8	C	T	0.09046	RP11-89M16.1	ncRNA_intronic	11.91
rs17807904	8	G	A	0.08946	RP11-89M16.1	ncRNA_intronic	7.768
rs6470637	8	A	G	0.1044	RP11-89M16.1	ncRNA_intronic	4.961
rs16903097	8	T	G	0.1064	RP11-89M16.1	ncRNA_intronic	2.381
rs10087367	8	G	A	0.08946	RP11-89M16.1	ncRNA_intronic	3.097
rs6982966	8	G	A	0.1054	RP11-89M16.1	ncRNA_intronic	0.834
rs6982716	8	A	G	0.1054	RP11-89M16.1	ncRNA_intronic	2.446
rs73374987	8	C	T	0.1054	RP11-89M16.1	ncRNA_intronic	1.825
rs7819154	8	C	A	0.2545	RP11-89M16.1	ncRNA_intronic	3.974
rs10098821	8	C	T	0.08946	RP11-89M16.1	ncRNA_intronic	0.753
rs10098765	8	A	G	0.1054	RP11-89M16.1	ncRNA_intronic	2.232
rs10102835	8	C	T	0.09046	RP11-89M16.1	ncRNA_intronic	0.576
rs10103314	8	A	C	0.1054	RP11-89M16.1	ncRNA_intronic	1.412
rs77247401	8	C	CTG	0.1054	RP11-89M16.1	ncRNA_intronic	2.973
rs73374998	8	T	A	0.1054	RP11-89M16.1	ncRNA_intronic	3.238
rs73375000	8	C	T	0.1054	RP11-89M16.1	ncRNA_intronic	3.541
rs10089868	8	A	C	0.1054	RP11-89M16.1	ncRNA_intronic	1.517
rs10089972	8	C	T	0.1054	RP11-89M16.1	ncRNA_intronic	1.432
rs76076434	8	G	A	0.08946	RP11-89M16.1	ncRNA_intronic	1.692
rs78830272	8	T	C	0.09046	RP11-89M16.1	ncRNA_intronic	4.379
rs73376904	8	A	T	0.1054	RP11-89M16.1	ncRNA_intronic	4.086
rs75370373	8	G	T	0.08946	RP11-89M16.1	ncRNA_intronic	2.035
rs7007074	8	C	T	0.08946	RP11-89M16.1	ncRNA_intronic	10.81
rs6651252	8	T	C	0.1054	RP11-89M16.1	ncRNA_intronic	13.12
rs6651253	8	G	C	0.1044	RP11-89M16.1	ncRNA_intronic	8.121
rs57593539	8	G	A	0.1044	RP11-89M16.1	ncRNA_intronic	1.789
rs1561927	8	C	T	0.2475	RP11-89M16.1	ncRNA_intronic	0.599
rs139944696	8	T	TA	0.09046	RP11-89M16.1	ncRNA_intronic	3.601
rs1561925	8	C	T	0.1034	RP11-89M16.1	ncRNA_intronic	14.04
rs1561924	8	G	A	0.1034	RP11-89M16.1	ncRNA_intronic	2.635
rs77239361	8	C	A	0.08847	RP11-89M16.1	ncRNA_intronic	2.908
rs2165806	8	G	C	0.1034	RP11-89M16.1	ncRNA_intronic	0.18
rs4733612	8	G	A	0.2475	RP11-89M16.1	ncRNA_intronic	1.392
rs28455755	8	G	T	0.1024	RP11-89M16.1	ncRNA_intronic	1.763
rs11288354	8	GT	G	0.1004	RP11-89M16.1	ncRNA_intronic	0.376
rs113734621	8	C	T	0.1292	RP11-89M16.1	ncRNA_intronic	2.408
rs16903108	8	T	C	0.1292	RP11-89M16.1	ncRNA_exonic	0.676
rs7825794	8	C	T	0.1481	RP11-89M16.1	upstream	3.74
rs16903109	8	T	A	0.1491	RP11-89M16.1	upstream	4.153
rs149591269	8	TTCC	T	0.08151	RP11-89M16.1	intergenic	1.852
rs16903111	8	T	C	0.09841	RP11-89M16.1	intergenic	2.995
rs7817270	8	C	T	0.08151	RP11-89M16.1	intergenic	0.032
8:129592699:A:ATTA	8	ATTA	A	0.3072	RP11-89M16.1	intergenic	1.144
8:129592699:A:ATTT	8	A	ATTT	0.1352	RP11-89M16.1	NA	1.144
rs569963021	8	CTT	C	0.08151	RP11-89M16.1	intergenic	3.811
rs10972202	9	C	T	0.1412	CCL21	intergenic	0.456
rs11574915	9	A	C	0.1352	CCL21	UTR5	3.44
rs12348523	9	G	A	0.167	CCL21	intergenic	3.512
rs12348592	9	G	A	0.159	CCL21	intergenic	0.224
rs28524729	9	A	G	0.166	CCL21	intergenic	5.16
rs16931797	9	G	A	0.165	CCL21	intergenic	1.393
rs10124246	9	G	T	0.164	CCL21	intergenic	0.022
rs10124310	9	G	T	0.165	CCL21	intergenic	2.135
rs59339174	9	G	GT	0.165	CCL21	intergenic	4.89
rs10972207	9	T	A	0.165	CCL21	intergenic	7.711
rs10972208	9	G	A	0.165	CCL21	intergenic	2.585
rs59417728	9	T	A	0.1402	CCL21	intergenic	0.472
rs147591106	9	C	A	0.1402	FAM205A	exonic	14.69
rs2937382	9	T	C	0.171	FAM205A	exonic	0.06
rs1810820	9	G	A	0.17	FAM205A	exonic	0.664
rs10972211	9	G	A	0.1511	FAM205A	upstream	1.412
rs7024727	9	G	T	0.1402	FAM205A	upstream	0.562
rs7872071	9	T	C	0.1402	FAM205A	intergenic	1.232
rs7029213	9	A	G	0.1402	FAM205A	intergenic	0.372
rs9408254	9	G	A	0.1501	FAM205A	intergenic	6.455
rs12686823	9	G	T	0.174	FAM205A	intergenic	0.272
rs59813653	9	CA	C	0.1491	FAM205A	intergenic	6.32
rs10122933	9	C	T	0.1481	FAM205A	intergenic	3.199
rs2492358	9	T	C	0.161	FAM205A	intergenic	1.427
rs965559	9	T	A	0.161	FAM205A	intergenic	10.18
rs2492361	9	G	A	0.1511	FAM205A	intergenic	4.26
rs7045155	9	T	G	0.161	FAM205A	intergenic	0.5
rs10814141	9	G	A	0.161	FAM205A	intergenic	0.044
rs62549296	9	G	A	0.1511	FAM205A	intergenic	1.537
rs2812373	9	C	T	0.1511	FAM205A	intergenic	9.804
rs12336168	9	T	C	0.1521	FAM205A	intergenic	3.762
rs74522101	9	A	ATGTAT	0.161	FAM205A	intergenic	12.08
rs951006	9	A	G	0.161	FAM205A	intergenic	0.224
rs951005	9	A	G	0.161	FAM205A	intergenic	0.864
rs2249561	9	C	T	0.161	FAM205A	intergenic	2.821
rs72739305	9	G	A	0.1481	FAM205A	intergenic	5.67
rs62549297	9	A	G	0.1113	FAM205A	intergenic	0.12
rs1831326	9	A	G	0.161	FAM205A	intergenic	0.889
rs1831325	9	A	G	0.161	FAM205A	intergenic	0.697
rs2812370	9	C	T	0.1481	FAM205A	intergenic	1.359
rs2812369	9	G	A	0.161	FAM205A	intergenic	1.183
rs2812368	9	T	G	0.161	FAM205A	intergenic	0.673
rs2210069	9	T	A	0.161	FAM205A	intergenic	1.251
rs2999161	9	C	A	0.161	FAM205A	intergenic	1.052
rs2772526	9	C	G	0.1481	FAM205A	intergenic	0.618
rs1928577	9	C	T	0.161	FAM205A	intergenic	1.648
rs10156624	9	A	G	0.1481	FAM205A	intergenic	1.164
rs2772529	9	T	G	0.1481	FAM205A	intergenic	0.772
rs145059377	9	AG	A	0.1481	FAM205A	intergenic	4.901
rs59119109	9	CA	C	0.1481	FAM205A	intergenic	0.961
rs59967381	9	G	A	0.1481	FAM205A	intergenic	2.682
rs2772530	9	G	A	0.161	FAM205A	intergenic	3.293
rs2772531	9	A	G	0.162	FAM205A	intergenic	2.878
rs56406444	9	GT	G	0.164	FAM205A	intergenic	2.285
rs10972217	9	A	G	0.1501	FAM205A	intergenic	2.706
rs9696223	9	G	T	0.1501	FAM205A	intergenic	1.076
rs62549300	9	A	G	0.1034	FAM205A	intergenic	2.306
rs181873743	9	A	G	0.1243	FAM205A	intergenic	2.392
rs9776530	9	G	T	0.1501	FAM205A	intergenic	1.366
rs573907023	9	A	G	0.1481	FAM205A	intergenic	2.635
rs149526835	9	T	C	0.1501	FAM205A	intergenic	1.614
rs57811732	9	C	T	0.1501	FAM205A	intergenic	1.005
rs371910587	9	T	G	0.1511	FAM205A	intergenic	2.372
rs376882555	9	G	C	0.1501	FAM205A	intergenic	1.163
rs142835286	9	T	C	0.1501	FAM205A	intergenic	3.105
rs75595348	9	G	A	0.1501	FAM205A	intergenic	2.059
rs115640870	9	A	G	0.1501	FAM205A	intergenic	1.137
rs7852207	9	C	T	0.1501	FAM205A	intergenic	0.55
rs12350154	9	G	C	0.1501	FAM205A	intergenic	0.366
rs9657621	9	G	C	0.1501	FAM205A	intergenic	0.744
rs9657622	9	A	T	0.1521	FAM205A	intergenic	0.572
rs143664549	9	G	GGA	0.1541	FAM205A	intergenic	2.238
rs706779	10	T	C	0.4811	IL2RA	intronic	3.413
rs7090530	10	A	C	0.4115	RP11-414H17.2	intergenic	1.856
rs34612031	11	A	AT	0.2137	OR5D17P	intergenic	0.958
rs11231290	11	A	C	0.2207	OR9M1P	intergenic	1.114
rs11407027	11	A	AT	0.2167	OR5W2	intergenic	2.295
rs1905068	11	G	C	0.2177	OR5AQ1P	intergenic	8.267
rs11231931	11	C	T	0.2177	OR5AQ1P	intergenic	1.067
rs11231933	11	G	A	0.2177	OR5AQ1P	intergenic	9.036
rs11227113	11	C	T	0.2177	OR5AQ1P	intergenic	1.255
11:55828236:C:CAAA	11	C	CAAA	0.09344	OR5AQ1P	intergenic	0.784
11:55828236:C:CA	11	C	CA	0.2237	OR5AQ1P	NA	0.826
rs10895985	11	T	C	0.2177	OR5J1P	intergenic	9.063
rs12799266	11	G	T	0.2177	OR5J1P	intergenic	1.563
rs11227133	11	T	C	0.2177	OR5J1P	intergenic	1.537
rs34828123	11	T	A	0.2177	OR5J1P	upstream	1.803
rs17149976	11	T	C	0.2187	OR5J1P	downstream	1.309
rs17149979	11	A	G	0.2177	OR5J1P	intergenic	6.01
rs34537090	11	G	C	0.2177	OR5J1P	intergenic	0.902
rs2086558	11	T	G	0.2177	OR5J1P	intergenic	2.178
rs12222077	11	T	A	0.2177	OR5BE1P	intergenic	5.31
11:55848713:C:G	11	C	G	0.2177	OR5BE1P	intergenic	0.012
rs67394518	11	G	A	0.2048	OR5BE1P	intergenic	1.17
rs12793081	11	A	T	0.2177	OR5BE1P	intergenic	7.63
rs11227181	11	C	T	0.2177	OR8I2	intergenic	0.302
rs7131381	11	T	G	0.2177	OR8I2	intergenic	1.268
rs7128190	11	A	T	0.2177	OR8I2	intergenic	1.889
rs7122627	11	A	G	0.2167	OR8I2	downstream	8.499
rs7116741	11	C	T	0.2167	OR8I2	downstream	3.505
rs34390414	11	T	G	0.2167	OR8I4P	intergenic	7.58
rs140768039	11	ATATACAAAGCTG	A	0.2167	OR8I4P	intergenic	1.931
rs9888298	11	T	C	0.2157	OR8I4P	upstream	2.952
rs1384099	11	A	C	0.2157	OR8I4P	intergenic	7.505
rs12422168	11	A	G	0.2157	OR8I4P	intergenic	1.711
rs76974487	11	A	G	0.2157	OR8H2	intergenic	3.128
rs28681529	11	A	C	0.2187	OR8H2	exonic	13.64
rs7129022	11	A	G	0.2137	OR8H2	intergenic	6.613
rs7106894	11	T	C	0.2157	OR8H2	intergenic	6.139
rs17150048	11	A	G	0.1163	OR8I1P	downstream	0.944
rs11227807	11	C	T	0.1153	OR8I1P	intergenic	1.037
rs11227808	11	A	T	0.1153	OR8I1P	intergenic	0.984
rs11227809	11	A	G	0.1163	OR8I1P	intergenic	1.506
rs78674679	11	A	G	0.1163	OR8I1P	intergenic	1.472
rs11227810	11	A	G	0.1163	OR8I1P	intergenic	1.694
rs142748990	11	CTTCT	C	0.1163	OR8I1P	intergenic	0.482
rs11227842	11	C	T	0.1163	OR8K3	intergenic	0.048
rs1842675	11	G	C	0.1163	OR8K3	intergenic	0.023
rs11227849	11	A	T	0.1163	OR8K3	intergenic	2.321
rs11227850	11	A	G	0.1163	OR8K3	intergenic	4.113
rs11227854	11	T	C	0.1163	OR8K3	intergenic	4.424
rs11227857	11	A	G	0.1163	OR8K3	intergenic	2.668
rs11227868	11	C	T	0.1163	OR8K3	intergenic	0.179
rs1552142	11	T	G	0.1163	OR8K3	downstream	2.057
rs2054610	11	T	G	0.1163	OR8K3	intergenic	6.821
rs60073283	11	A	C	0.1163	FAM8A2P	intergenic	1.432
rs11227917	11	T	C	0.1163	FAM8A2P	intergenic	3.212
rs59895837	11	T	A	0.1163	FAM8A2P	intergenic	4.934
rs60446066	11	A	G	0.1163	OR8K2P	upstream	0.72
rs12226794	11	C	T	0.1163	OR8K1	intergenic	6.037
rs7929769	11	C	T	0.1163	OR8K1	intergenic	0.873
rs75668959	11	C	T	0.1163	RPL5P29	intergenic	1.699
rs17150371	11	C	T	0.1163	RPL5P29	intergenic	1.002
rs11228126	11	C	A	0.1163	RPL5P29	downstream	0.475
rs971758	11	C	A	0.1163	OR8J1	upstream	0.393
rs7942390	11	G	A	0.1163	OR8J1	exonic	3.762
rs7928704	11	T	C	0.1163	OR8J1	exonic	0.084
rs10896292	11	T	C	0.1163	OR8J1	downstream	1.478
rs4939034	11	C	T	0.1163	OR8J1	intergenic	0.702
rs4939035	11	T	C	0.1163	OR8J1	intergenic	1.666
rs1945236	11	G	A	0.1163	OR8U1	intergenic	0.632
rs6591243	11	C	T	0.1163	OR8U1	intergenic	0.716
rs7124574	11	A	G	0.1163	OR8U1	intergenic	1.905
rs1945200	11	T	A	0.1163	OR8U1	intergenic	0.285
rs10896302	11	A	C	0.1163	OR8U1	intergenic	0.824
rs11428649	11	AT	A	0.1163	OR8U1	upstream	2.653
rs4274205	11	T	A	0.1163	OR8U1	intergenic	6.293
rs10750819	11	G	A	0.1163	OR8L1P	intergenic	0.586
rs1945193	11	C	T	0.1163	OR8L1P	intergenic	3.002
rs10750820	11	T	C	0.1163	OR8L1P	upstream	0.423
rs7124724	11	C	T	0.1163	OR8L1P	intergenic	2.101
rs10750823	11	A	T	0.1163	OR8L1P	intergenic	0.12
rs3938998	11	C	A	0.1133	OR5AL2P	intergenic	1.495
rs11228212	11	C	G	0.1103	OR5AL2P	intergenic	0.864
11:56170240:C:T	11	T	C	0.1133	OR5AL2P	intergenic	1.035
rs4939043	11	C	A	0.1133	OR5AL1	intergenic	4.654
rs10400288	11	T	G	0.1133	OR5AL1	intergenic	3.115
rs1945211	11	T	A	0.1133	OR5AL1	intergenic	0.078
rs1945210	11	A	G	0.1133	OR5AL1	intergenic	0.452
rs10581564	11	C	CAGGT	0.1133	OR5AL1	upstream	2.257
rs10633383	11	ACT	A	0.1133	OR5AL1:OR5AL1	exonic	18.57
rs6591323	11	G	A	0.1133	OR5AL1:OR5AL1	exonic	22.1
rs7109453	11	A	G	0.1133	OR5AL1	intergenic	1.508
rs10896353	11	A	G	0.1133	OR5R1	downstream	1.118
rs694455	11	G	A	0.1133	OR5R1	intergenic	1.686
rs684156	11	G	A	0.1133	OR5R1	intergenic	0.444
rs11228347	11	C	T	0.1153	OR5R1	intergenic	3.344
rs11228360	11	T	G	0.1173	OR5M4P	intergenic	4.708
rs1945244	11	A	G	0.1183	OR5M4P	intergenic	2.877
rs4505081	11	C	T	0.1173	OR5M4P	intergenic	0.1
rs11228420	11	G	A	0.1183	OR5M4P	ncRNA_exonic	5.666
rs1945195	11	G	A	0.1163	OR5M4P	intergenic	1.283
rs10896403	11	C	T	0.1183	OR5M9	intergenic	5.092
rs11228544	11	A	G	0.1193	OR5M3	intergenic	0.602
rs1945206	11	G	A	0.1183	OR5M3	intergenic	1.224
rs12225846	11	A	T	0.1173	OR5M3	intergenic	0.019
rs7939886	11	G	T	0.1183	OR5M3	intergenic	0.898
rs9633986	11	C	T	0.1183	OR5M2P	intergenic	4.565
rs12419225	11	G	A	0.1173	OR5M2P	downstream	0.354
rs637249	11	A	C	0.1183	OR5M2P	upstream	1.018
rs592744	11	T	G	0.1183	OR5M2P	intergenic	0.873
11:56252468:A:G	11	A	G	0.1183	OR5M2P	intergenic	1.8
rs4500505	11	T	C	0.1173	CTD-3051L14.13	intergenic	0.654
rs140037814	11	G	A	0.1183	CTD-3051L14.13	downstream	0.706
rs34189373	11	C	T	0.1183	CTD-3051L14.13	intergenic	0.883
rs949359	11	A	G	0.1183	OR5M7P	ncRNA_exonic	0.038
rs11228627	11	C	T	0.1173	CTD-3051L14.14	intergenic	1.117
rs74211178	11	G	A	0.1173	CTD-3051L14.14	intergenic	0.954
rs140892004	11	C	CA	0.1213	OR5M6P	downstream	0.655
rs7125422	11	C	T	0.1143	OR5M6P	intergenic	0.7
rs55975340	11	C	A	0.1183	OR5M5P	intergenic	0.252
rs608985	11	G	A	0.1173	OR5M5P	intergenic	0.012
rs586909	11	C	A	0.1173	OR5M5P	intergenic	1.292
rs1945196	11	G	T	0.1163	OR5M5P	ncRNA_exonic	15.33
rs618889	11	G	T	0.1173	OR5M11	intergenic	0.039
rs76973126	11	A	G	0.1163	OR5M11	downstream	3.943
rs11228641	11	T	C	0.1163	OR5M11	intergenic	0.797
rs614942	11	C	A	0.1173	OR5M11	intergenic	2.528
rs11228642	11	C	T	0.1173	OR5M11	intergenic	0.646
rs74662434	11	G	A	0.1163	OR5M11	intergenic	1.765
rs12223933	11	A	G	0.1173	OR5M11	intergenic	4.265
rs12223492	11	A	G	0.1163	OR5M10	intergenic	3.464
rs4411288	11	T	C	0.1173	OR5M10	intergenic	5.105
rs4597083	11	C	G	0.1173	OR5M10	intergenic	2.493
rs1945272	11	C	G	0.1173	OR5M10	intergenic	3.197
rs74579057	11	C	T	0.1173	OR5M10	intergenic	6.034
rs1945261	11	G	A	0.1173	OR5M10	intergenic	4.331
rs1945263	11	A	G	0.1173	OR5M10	intergenic	0.179
rs4369426	11	C	T	0.1173	OR5M10	intergenic	3.501
rs12418150	11	G	A	0.1173	OR5M10	intergenic	2.224
rs61236948	11	AT	A	0.1173	OR5M10	intergenic	0.924
rs189933625	11	C	T	0.1173	OR5M13P	intergenic	0.479
rs12223290	11	T	A	0.1163	OR5M13P	intergenic	0.84
rs11228670	11	C	T	0.1173	OR5M13P	intergenic	2.364
rs11228673	11	C	T	0.1163	OR5M13P	intergenic	1.522
rs34947742	11	G	GTA	0.1173	OR5M13P	intergenic	1.574
rs33995115	11	G	A	0.1133	OR5M13P	intergenic	6.792
rs10501354	11	G	T	0.1163	OR5M13P	intergenic	6.018
rs74341259	11	GC	G	0.1163	OR5M1	intergenic	0.127
rs61161282	11	CA	C	0.1163	OR5M1	intergenic	0.16
rs11228681	11	T	C	0.1163	OR5M1	intergenic	5.633
rs12418301	11	T	C	0.1173	OR5AM1P	ncRNA_exonic	1.483
rs1605924	11	C	T	0.1163	OR5AM1P	upstream	3.552
rs11228684	11	T	C	0.1173	OR5AM1P	intergenic	1.505
rs11228686	11	G	A	0.1163	OR5AM1P	intergenic	1.085
rs11228687	11	G	A	0.1163	OR5M12P	intergenic	0.867
rs4939081	11	A	G	0.1173	OR5M12P	intergenic	0.006
rs12225169	11	A	G	0.1163	OR5M12P	intergenic	7.235
rs7483988	11	G	A	0.1173	AP002517.1	intergenic	0.442
rs1473592	11	A	C	0.1163	AP002517.1	intergenic	4.79
rs61710550	11	G	C	0.1163	OR5AP2	intergenic	0.88
rs2865516	11	T	G	0.1163	OR5AP2	intergenic	2.802
rs10896499	11	G	C	0.1173	OR5AP2	intergenic	0.133
rs10896500	11	T	A	0.1173	OR5AP2	intergenic	1.221
rs11228693	11	C	A	0.1163	OR5AP2	intergenic	1.128
rs11228694	11	G	A	0.1163	OR5AP2	intergenic	0.997
rs11228698	11	T	G	0.1173	OR5AP2	intergenic	2.605
rs12222989	11	A	T	0.1173	OR5AP2	intergenic	1.788
rs11228701	11	G	C	0.1163	OR5AP2	intergenic	4.027
rs11228702	11	G	A	0.172	OR5AP2	intergenic	0.103
rs11228706	11	A	G	0.1183	OR5AR1	intergenic	4.692
rs11228708	11	T	C	0.1183	OR5AR1	intergenic	7.789
rs10896501	11	T	G	0.1183	OR5AR1	intergenic	6.893
rs871226	11	A	G	0.1163	OR2AH1P	downstream	7.017
rs11228711	11	G	A	0.1163	OR2AH1P	upstream	4.484
rs6591384	11	G	A	0.1173	OR2AH1P	upstream	3.219
rs11228718	11	C	T	0.1183	OR2AH1P	intergenic	5.537
rs10896503	11	G	A	0.1163	OR2AH1P	intergenic	0.85
rs79526691	11	C	G	0.1143	RP11-59K5.1	intergenic	0.594
rs77940181	11	A	G	0.1143	RP11-59K5.1	intergenic	1.391
rs6591385	11	C	T	0.1143	RP11-59K5.1	intergenic	0.851
rs79745243	11	T	C	0.1153	RP11-59K5.1	downstream	3.972
rs75223446	11	A	T	0.1143	RP11-59K5.1	downstream	1.164
rs79323965	11	G	A	0.1143	RP11-59K5.1	intergenic	4.723
rs10792053	11	A	G	0.1163	OR9G1	exonic	0.493
rs111338191	12	AAATT	A	0.4732	RP3-473L9.4	ncRNA_intronic	8.59
rs10774624	12	G	A	0.4702	RP3-473L9.4	ncRNA_intronic	4.691
rs7310615	12	G	C	0.4652	SH2B3	intronic	1.045
rs3184504	12	T	C	0.4642	SH2B3	exonic	11.21
rs4766578	12	A	T	0.4771	ATXN2	intronic	1.682
rs35350651	12	A	AC	0.4771	ATXN2	intronic	7.032
rs10774625	12	A	G	0.4771	ATXN2	intronic	2.748
rs7137828	12	C	T	0.4642	ATXN2	intronic	1.715
rs597808	12	G	A	0.4662	ATXN2	intronic	0.474
rs653178	12	C	T	0.4662	ATXN2	intronic	0.312
rs11065979	12	C	T	0.4394	BRAP	intergenic	3.379
rs11065987	12	A	G	0.4195	BRAP	intergenic	8.201
rs11065991	12	C	T	0.4195	BRAP	intronic	1.54
rs847888	12	A	C	0.4364	ACAD10	intronic	0.019
rs4766897	12	T	C	0.326	ACAD10	intronic	1.631
rs2013002	12	T	C	0.4145	RP11-162P23.2	intronic	4.336
rs11513729	12	C	T	0.4175	MAPKAPK5-AS1:AC003029.1	intergenic	1.811
rs17696736	12	A	G	0.4294	NAA25	intronic	10.51
rs34053629	12	TAC	T	0.003976	NAA25	intronic	0.199
rs545201517	12	TAC	TACAC	0.4056	NAA25	NA	NA
rs71445564	12	T	TACAC	0.000994	NAA25	NA	0.803
rs10850001	12	T	A	0.4463	NAA25	intergenic	2.434
rs17630235	12	G	A	0.4095	TRAFD1	downstream	6.415
rs11066188	12	G	A	0.4135	HECTD4	intronic	0.242
rs7953257	12	T	A	0.4145	HECTD4	intronic	2.599
rs10850034	12	T	A	0.4284	HECTD4	NA	1.234
12:112817521:T:TTATATA	12	T	TTATATA	0.000994	HECTD4	NA	0.36
12:112817521:T:TTA	12	T	TTA	0.1342	HECTD4	intronic	0.4
rs11066283	12	A	G	0.4215	RPL6	intergenic	0.396
rs11066301	12	A	G	0.4274	PTPN11	intronic	9.917
rs560413886	12	T	TTATATATATATATATATATATATATATA	0.4682	PTPN11	intronic	0.309
rs11066309	12	G	A	0.4165	PTPN11	intronic	0.007
rs58235019	12	AG	A	0.4105	PTPN11	intronic	0.967
rs11066320	12	A	G	0.4304	PTPN11	intronic	3.412
rs233724	12	G	A	0.492	RPH3A	intronic	0.325
rs2726033	16	A	G	0.3678	SBK1	intergenic	0.516
rs2726032	16	T	C	0.3668	SBK1	intergenic	0.519
rs9922412	16	C	T	0.3628	SBK1	intergenic	1.903
rs6498084	16	G	A	0.2545	SBK1	intergenic	10.36
rs12598357	16	A	G	0.3638	SBK1	intergenic	3.242
rs3986619	16	C	A	0.3638	SBK1	intergenic	1.489
rs2726031	16	A	G	0.3569	SBK1	intergenic	0.379
rs62031389	16	A	G	0.334	NPIPB6	intergenic	3.077
rs2726036	16	A	C	0.334	NPIPB6	intergenic	0.095
rs13333976	16	T	C	0.3499	NPIPB6	intergenic	3.266
rs2466826	16	G	A	0.334	NPIPB6	intergenic	0.794
rs7206728	16	C	A	0.3549	NPIPB6	intergenic	0.593
rs3986805	16	A	G	0.3499	NPIPB6	intergenic	1.386
rs545943172	16	C	T	0.2962	NPIPB6	intronic	0.066
rs202210003	16	T	C	0.3529	NPIPB6	intronic	0.447
rs62031458	16	T	C	0.3231	NPIPB6	intronic	1.861
rs62032560	16	C	A	0.3449	NPIPB6	intronic	0.872
rs201918842	16	G	C	0.3459	NPIPB6	UTR5	1.552
rs865719	16	A	G	0.341	RP11-435I10.5	intergenic	0.296
rs394502	16	G	A	0.3509	RP11-435I10.5	intergenic	2.881
rs115201991	16	G	C	0.3668	RP11-435I10.5	intergenic	2.057
rs62032566	16	C	T	0.341	RP11-435I10.5	intergenic	3.884
rs411518	16	G	A	0.3469	EIF3CL	intergenic	1.337
rs148070559	16	A	G	0.2525	EIF3CL	intergenic	1.319
rs545645107	16	A	G	0.332	EIF3CL	intergenic	3.285
rs2650495	16	G	C	0.2893	EIF3CL	intergenic	0.988
rs56211668	16	G	A	0.326	EIF3CL	intergenic	4.725
rs532715052	16	AACAC	A	0.2783	EIF3CL	intronic	0.322
rs555978476	16	C	A	0.2942	EIF3CL	intronic	0.08
rs371750930	16	T	TA	0.2913	EIF3CL	intronic	4.384
rs2650496	16	T	C	0.2913	EIF3CL	intergenic	2.749
rs527435679	16	T	C	0.2913	EIF3CL	intergenic	2.632
rs371723244	16	A	G	0.2833	RP11-435I10.3	ncRNA_exonic	9.249
rs530400799	16	G	A	0.2823	RP11-435I10.3	downstream	0.454
rs151178	16	A	T	0.3459	CLN3:CLN3	intronic	3.351
rs149299	16	T	C	0.3429	CLN3:CLN3	intronic	4.369
rs151179	16	A	G	0.3429	CLN3:CLN3	intronic	3.324
rs151180	16	G	T	0.3857	CLN3:CLN3	intronic	1.969
rs528486216	16	CA	C	0.3569	CLN3:CLN3	intronic	1.019
rs181195	16	A	T	0.3429	CLN3:CLN3	intronic	2.781
rs34839	16	T	C	0.3926	CLN3:CLN3	intronic	0.172
rs151181	16	T	C	0.341	CLN3:CLN3	intronic	6.505
rs139457431	16	A	AT	0.341	CLN3:CLN3	intronic	0.139
rs575679863	16	A	T	0.000994	CLN3:CLN3	NA	0.081
rs151303	16	C	A	0.3429	CLN3:CLN3	intronic	1.313
rs34838	16	A	G	0.3907	CLN3:CLN3	intronic	1.524
rs42861	16	A	G	0.3946	CLN3:CLN3	intronic	2.229
rs34836	16	A	G	0.3946	CLN3:CLN3	intronic	1.861
rs151182	16	C	T	0.3429	CLN3:CLN3	intronic	3.755
rs151301	16	T	A	0.3429	CLN3:CLN3	intronic	0.716
rs34835	16	A	G	0.3509	CLN3:CLN3	intronic	0.97
rs149301	16	A	T	0.333	CLN3:CLN3	intronic	0.861
rs373816476	16	TA	T	0.3767	CLN3:CLN3	intronic	0.846
rs146701896	16	GATAAA	G	0.339	CLN3:CLN3	intronic	2.319
rs27741	16	G	A	0.3549	CLN3	intronic	1.321
rs149271	16	A	G	0.3479	CLN3:APOBR	exonic	16.07
rs180743	16	C	G	0.3479	APOBR	exonic	11.53
rs180744	16	A	G	0.3489	APOBR	exonic	5.646
rs151174	16	C	T	0.3469	APOBR	exonic	0.052
rs40831	16	A	G	0.3678	APOBR	exonic	1.923
rs40834	16	C	T	0.3986	APOBR	downstream	0.283
rs40836	16	A	G	0.3986	IL27	downstream	10.09
rs40837	16	A	G	0.3976	IL27	UTR3	8.836
rs5816473	16	CT	C	0.4115	IL27	intronic	0.613
rs26528	16	T	C	0.3966	IL27	intronic	0.696
rs153109	16	T	C	0.3966	IL27	intronic	2.229
rs111857492	16	TA	T	0.3976	IL27	intronic	2.189
rs240708	16	A	G	0.3966	IL27	intronic	3.712
rs56354901	16	T	C	0.2932	IL27	intronic	0.967
rs240707	16	C	G	0.3966	IL27	intergenic	1.779
rs153106	16	T	C	0.3549	IL27	intergenic	10.67
rs62034318	16	C	T	0.2932	IL27	intergenic	2.881
rs79046494	16	G	A	0.2932	IL27	intergenic	0.31
rs28449958	16	G	A	0.2942	IL27	intergenic	0.852
rs542594336	16	T	TA	0.3231	IL27	intergenic	1.827
rs240705	16	C	T	0.3549	IL27	intergenic	2.012
rs240704	16	T	C	0.3549	IL27	intergenic	2.368
rs545067288	16	CT	C	0.333	IL27	intergenic	0.521
rs113623515	16	AT	A	0.3688	IL27	intergenic	0.694
rs4787458	16	A	G	0.3231	IL27	intergenic	0.131
rs240702	16	C	T	0.3549	IL27	intergenic	0.093
rs62034319	16	T	G	0.3539	IL27	intergenic	8.333
rs28698667	16	C	T	0.3539	IL27	intergenic	2.61
rs370084618	16	C	CT	0.331	IL27	intergenic	0.125
rs62034321	16	C	T	0.3539	IL27	intergenic	4.313
rs4788085	16	A	G	0.3539	IL27	intergenic	3.241
rs28772958	16	A	G	0.3539	IL27	intergenic	3.468
rs62034322	16	G	A	0.327	IL27	intergenic	0.041
rs62034323	16	C	T	0.3539	NUPR1	intergenic	0.551
rs62034324	16	T	C	0.3539	NUPR1	intergenic	3.31
rs2106480	16	T	C	0.3539	NUPR1	intergenic	7.911
rs62034325	16	A	G	0.327	NUPR1	intergenic	3.747
rs62034326	16	A	G	0.3539	NUPR1	intergenic	14.97
rs189278832	16	G	A	0.325	NUPR1	intergenic	0.075
rs143626010	16	GTGTA	G	0.328	NUPR1	intergenic	0.666
rs4788084	16	C	T	0.3539	NUPR1	intergenic	9.072
rs8046271	16	T	C	0.3539	NUPR1	intergenic	1.866
rs144388138	16	CTT	C	0.3529	NUPR1	intergenic	1.086
rs12446550	16	G	A	0.3539	NUPR1	intergenic	3.629
rs4788083	16	A	G	0.3539	NUPR1	intergenic	0.207
rs3785354	16	C	T	0.3151	NUPR1	upstream	0.181
rs142724574	16	A	AAGTGAAGACAGGATACTTG	0.3111	NUPR1	intergenic	14.19
rs1074631	16	G	A	0.3141	NUPR1	intergenic	5.233
rs4787457	16	A	G	0.3161	RP11-666O2.1	intergenic	3.141
rs9926245	16	T	A	0.3529	RP11-666O2.1	intergenic	3.564
rs4788081	16	T	C	0.3151	RP11-666O2.1	intergenic	1.936
rs201107789	16	CT	C	0.3161	RP11-666O2.1	intergenic	0.692
rs4788080	16	C	T	0.3161	RP11-666O2.1	intergenic	2.735
rs7202948	16	T	A	0.3519	RP11-666O2.1	intergenic	1.272
rs4788079	16	C	A	0.3161	RP11-666O2.1	downstream	0.023
rs4787456	16	C	T	0.3161	RP11-666O2.1	downstream	0.923
rs4788078	16	G	A	0.3161	RP11-666O2.1	upstream	1.025
rs112366001	16	T	A	0.3161	RP11-666O2.1	intergenic	1.277
rs13331170	16	T	C	0.3519	RP11-666O2.1	intergenic	3.26
rs62034350	16	A	G	0.3161	RP11-666O2.1	intergenic	7.523
rs62034351	16	G	A	0.3151	CCDC101	intronic	9.239
rs7191618	16	C	G	0.3519	CCDC101	intronic	7.312
rs7187604	16	A	G	0.3171	CCDC101	intronic	6.664
rs3859172	16	G	T	0.3519	CCDC101	intronic	6.882
rs4788077	16	G	C	0.3161	CCDC101	intronic	1.555
rs4788076	16	C	T	0.3171	CCDC101	intronic	0.206
rs531139717	16	C	CA	0.2863	CCDC101	intronic	5.505
rs140001625	16	C	T	0.3171	CCDC101	NA	0.674
rs538810479	16	C	CAT	0.007952	CCDC101	intronic	0.329
rs370183727	16	GTATA	G	0.3171	CCDC101	intronic	0.801
rs56272201	16	A	G	0.3161	CCDC101	intronic	8.285
rs56396270	16	C	T	0.3171	CCDC101	intronic	0.201
rs62034355	16	G	C	0.3161	CCDC101	intronic	7.644
rs12447461	16	C	A	0.326	CCDC101	intronic	10.99
rs112191041	16	A	G	0.326	CCDC101	intronic	3.095
rs111693583	16	C	T	0.326	CCDC101	intronic	3.616
rs11074911	16	C	T	0.326	CCDC101	intronic	1.739
rs56209193	16	C	T	0.326	CCDC101	intronic	0.58
rs7193402	16	T	C	0.3171	CCDC101	intronic	5.292
rs7186573	16	T	C	0.326	CCDC101	intronic	3.392
rs62034358	16	G	T	0.3171	CCDC101	intronic	0.062
rs12445823	16	A	C	0.3171	CCDC101	intronic	4.338
rs12445744	16	A	C	0.3171	CCDC101	intronic	3.343
rs12448429	16	C	T	0.326	CCDC101	intronic	1.949
rs4787455	16	G	A	0.3171	CCDC101	intronic	6.723
rs7190771	16	G	A	0.326	CCDC101	intronic	1.422
rs112047757	16	C	T	0.326	CCDC101	intronic	4.879
rs112831778	16	C	T	0.3161	CCDC101	intronic	1.945
rs17707300	16	T	C	0.325	CCDC101	intronic	1.527
rs4788074	16	G	A	0.3171	CCDC101	intronic	2.256
16:28593700:T:TG	16	T	TG	0.3171	CCDC101	intronic	1.012
rs4788073	16	A	G	0.326	CCDC101	intronic	7.491
rs17640009	16	A	G	0.325	CCDC101	intronic	3.598
rs75539558	16	C	G	0.326	CCDC101	intronic	2.308
rs55792032	16	A	G	0.326	CCDC101	intronic	0.754
rs62034359	16	C	T	0.3171	CCDC101	intronic	0.25
rs112479807	16	G	GT	0.326	CCDC101	intronic	2.284
rs2077031	16	T	A	0.3171	CCDC101	downstream	0.769
rs762634	16	T	C	0.3161	SULT1A2	UTR3	1.057
rs710410	16	A	G	0.3161	SULT1A2	UTR3	0.186
rs1059491	16	T	G	0.3171	SULT1A2	exonic	25
rs62031560	16	T	A	0.326	SULT1A2	intronic	2.07
rs113208333	16	G	T	0.326	SULT1A2	intronic	1.277
rs4149406	16	A	G	0.326	SULT1A2	intronic	7.747
rs1690407	16	A	G	0.3101	SULT1A2	exonic	1.94
rs1136703	16	A	G	0.3101	SULT1A2	exonic	0.396
rs4115668	16	G	A	0.2982	SULT1A2	UTR5	5.76
rs743590	16	G	A	0.326	SULT1A2	UTR5	5.09
rs762633	16	T	C	0.3171	SULT1A2	UTR5	4.761
rs35175818	16	A	C	0.3171	SULT1A2	upstream	7.56
rs4149398	16	C	G	0.3171	SULT1A2	upstream	0.747
rs62031562	16	A	T	0.3171	SULT1A2	upstream	9.775
rs11074907	16	A	G	0.333	SULT1A1	intergenic	6.676
rs7192601	16	C	T	0.2962	SULT1A1	intergenic	2.146
rs7191548	16	T	C	0.335	SULT1A1	intergenic	0.345
rs6498091	16	T	G	0.337	SULT1A1	downstream	3.736
rs4788070	16	G	A	0.335	SULT1A1	downstream	2.977
rs371902330	16	C	CT	0.3111	SULT1A1	downstream	0.042
rs4788069	16	C	A	0.334	SULT1A1	downstream	0.373
rs4788068	16	C	T	0.335	SULT1A1	downstream	0.723
rs1042157	16	G	A	0.335	SULT1A1	UTR3	0.298
rs6839	16	T	C	0.3131	SULT1A1	UTR3	6.528
rs9282864	16	A	G	0.335	SULT1A1	intronic	0.41
rs41278162	16	G	A	0.2972	SULT1A1	intronic	10.15
rs4149394	16	C	T	0.335	SULT1A1	intronic	2.351
rs4149393	16	A	G	0.335	SULT1A1	intronic	4.73
rs79533802	16	T	C	0.334	SULT1A1	intronic	1.518
rs79039694	16	G	A	0.334	SULT1A1	intronic	1.822
rs4149392	16	A	G	0.333	SULT1A1	intronic	5.565
rs75301646	16	G	A	0.3241	SULT1A1	intronic	3.246
rs74459546	16	C	T	0.326	SULT1A1	intronic	3.144
rs116840534	16	A	G	0.326	SULT1A1	intronic	3.678
rs143299878	16	T	TG	0.327	SULT1A1	intronic	1.034
rs111384198	16	T	C	0.329	SULT1A1	intronic	4.848
rs4149391	16	T	C	0.332	SULT1A1	intronic	0.62
rs4149390	16	T	G	0.332	SULT1A1	intronic	1.749
rs41278158	16	C	A	0.333	SULT1A1	intronic	0.271
rs4149389	16	G	A	0.331	SULT1A1	intronic	1.276
rs34954534	16	C	T	0.332	SULT1A1	intronic	0.872
rs4149388	16	A	T	0.332	SULT1A1	intronic	0.658
rs3020806	16	A	T	0.334	SULT1A1	intronic	0.025
rs74752114	16	G	A	0.334	SULT1A1	intronic	0.329
rs3020805	16	C	G	0.334	SULT1A1	intronic	0.038
rs9282862	16	T	C	0.335	SULT1A1	intronic	6.501
rs2925623	16	T	C	0.335	SULT1A1	intronic	0.575
rs2925624	16	G	T	0.3062	SULT1A1	intronic	1.954
rs3020804	16	A	G	0.336	SULT1A1	intronic	1.453
rs3020803	16	T	A	0.336	SULT1A1	intronic	0.337
rs2925628	16	T	C	0.329	SULT1A1	intronic	0.027
rs375054850	16	AGAG	A	0.335	SULT1A1	intronic	0.699
rs4788064	16	G	T	0.334	SULT1A1	intronic	1.646
rs2925629	16	T	C	0.334	SULT1A1	intronic	5.422
rs2925630	16	T	C	0.334	SULT1A1	intronic	4.571
rs56169261	16	G	A	0.2962	SULT1A1	intronic	3.834
rs56091264	16	A	G	0.338	SULT1A1	intronic	4.98
rs56305122	16	C	T	0.338	SULT1A1	intronic	3.765
rs1126447	16	T	C	0.335	SULT1A1	exonic	6.331
rs1126446	16	A	G	0.335	SULT1A1	exonic	5.397
rs1690405	16	C	G	0.2972	SULT1A1	intronic	2.799
rs111292564	16	C	A	0.3121	SULT1A1	intronic	0.617
rs28729187	16	C	T	0.3221	SULT1A1	intronic	4.588
rs28480369	16	C	T	0.3221	SULT1A1	intronic	4.123
rs28676837	16	T	C	0.3221	SULT1A1	intronic	9.458
rs11339073	16	CT	C	0.3688	SULT1A1	intronic	1.478
rs6498089	16	T	C	0.3211	SULT1A1	intronic	0.392
rs546277570	16	CTTTT	C	0.3479	SULT1A1	intronic	0.516
rs200705867	16	TA	T	0.3231	SULT1A1	intronic	4.821
rs141320733	16	TTGTG	TGTGTGTG	0.000994	SULT1A1	intronic	NA
16:28631314:TTGTG:TTGTGTGTGTG	16	TTGTGTGTGTG	TTGTG	0.3618	SULT1A1	intronic	NA
16:28631314:TTGTG:TTGTGTGTG	16	TTGTG	TTGTGTGTG	0.03082	SULT1A1	intronic	NA
16:28631314:TTGTG:TTGTGTG	16	TTGTG	TTGTGTG	0.003976	SULT1A1	intronic	NA
rs577290168	16	TTGTG	T	0.001988	SULT1A1	intronic	1.035
rs28410083	16	T	A	0.3221	SULT1A1	intronic	8.315
rs62031607	16	A	T	0.3201	SULT1A1	intronic	4.32
rs1968752	16	G	T	0.3231	SULT1A1	intronic	1.224
rs1968751	16	C	T	0.3221	SULT1A1	intronic	3.248
rs2411453	16	G	T	0.3529	SULT1A1	intronic	0.786
rs8049739	16	C	G	0.3221	SULT1A1	intronic	7.548
rs3927084	16	A	C	0.3519	SULT1A1	intergenic	2.75
rs4788062	16	T	C	0.3519	SULT1A1	intergenic	0.758
rs35626515	16	C	A	0.3509	NPIPB8	UTR5	0.508
rs35184893	16	G	A	0.3489	NPIPB8	exonic	17.13
rs2411440	16	C	T	0.3479	NPIPB8	intronic	1.86
rs202014106	16	A	T	0.3091	RP11-57A19.4:EIF3C	ncRNA_intronic	3.42
rs371092802	16	ATTT	A	0.3221	RP11-57A19.4:EIF3C	ncRNA_intronic	1.007
16:28741236:A:C	16	C	A	0.3221	RP11-57A19.4:EIF3C	ncRNA_intronic	0.834
16:28741236:C:T	16	C	T	0.03976	RP11-57A19.4:EIF3C	NA	0.612
rs563080102	16	T	C	0.3459	RP11-57A19.4	upstream	5.429
rs376631209	16	G	A	0.3201	RP11-57A19.4	intergenic	6.886
rs371166583	16	GAC	G	0.339	RP11-57A19.4	intergenic	0.495
rs201938717	16	C	T	0.33	RP11-57A19.4	intergenic	1.034
rs138592330	16	A	G	0.3559	RP11-57A19.4	intergenic	1.715
rs378421	16	G	A	0.3549	RP11-57A19.4	intergenic	0.724
rs555463795	16	C	T	0.331	RP11-57A19.4	intergenic	1.25
rs200503856	16	C	T	0.493	NPIPB9	intronic	2.438
rs550572318	16	C	A	0.3191	RP11-1348G14.4	intergenic	1.37
rs199943670	16	A	G	0.3131	RP11-1348G14.4	ncRNA_intronic	3.533
rs437564	16	C	T	0.3181	RP11-1348G14.4	ncRNA_intronic	3.054
rs200928817	16	AT	A	0.332	RP11-1348G14.4	ncRNA_intronic	0.579
rs62036613	16	A	G	0.329	RP11-1348G14.4	ncRNA_intronic	2.06
rs373417947	16	AT	A	0.3509	RP11-1348G14.4	ncRNA_intronic	0.82
rs62036614	16	T	C	0.33	RP11-1348G14.4	ncRNA_intronic	4.238
rs113029997	16	T	C	0.331	RP11-1348G14.4	ncRNA_intronic	3.023
rs11860513	16	C	T	0.331	RP11-1348G14.4:RP11-1348G14.1	ncRNA_exonic	9.926
rs2008514	16	G	A	0.331	RP11-1348G14.4:RP11-1348G14.1	ncRNA_exonic	9.242
rs1987472	16	C	T	0.332	RP11-1348G14.4:RP11-1348G14.1	ncRNA_exonic	0.021
rs1987471	16	T	G	0.331	RP11-1348G14.4:RP11-1348G14.1	ncRNA_exonic	4.067
rs56186137	16	A	G	0.331	RP11-1348G14.4:RP11-1348G14.1	ncRNA_exonic	2.124
rs62036616	16	A	G	0.33	RP11-1348G14.4	ncRNA_intronic	0.454
rs62036617	16	T	C	0.331	RP11-1348G14.4	ncRNA_exonic	0.478
rs142395323	16	CT	C	0.3678	RP11-1348G14.4	ncRNA_exonic	2.606
rs62036618	16	A	C	0.331	RP11-1348G14.4	ncRNA_exonic	3.311
rs187668816	16	G	A	0.332	RP11-1348G14.4	ncRNA_exonic	0.926
rs4788095	16	T	C	0.331	RP11-1348G14.5	downstream	3.442
rs72793809	16	C	T	0.331	RP11-1348G14.5	ncRNA_intronic	0.601
rs62036620	16	A	G	0.331	RP11-1348G14.5	ncRNA_exonic	3.759
rs200618724	16	AT	A	0.3419	RP11-1348G14.5	ncRNA_exonic	0.97
rs62036621	16	C	A	0.331	RP11-1348G14.5	ncRNA_exonic	0.318
rs201131521	16	TG	T	0.328	ATXN2L	upstream	8.601
16:28835680:T:TGG	16	T	TGG	0.000994	ATXN2L	UTR5	9.666
16:28835680:T:TG	16	T	TG	0.33	ATXN2L	NA	9.701
rs4451951	16	T	C	0.334	ATXN2L	intronic	2.407
rs369989480	16	T	TA	0.2753	ATXN2L	intronic	4.619
rs62036622	16	T	G	0.33	ATXN2L	intronic	4.37
rs8049439	16	T	C	0.3439	ATXN2L	intronic	0.23
rs8062405	16	A	G	0.328	ATXN2L	intronic	4.476
rs72793811	16	G	A	0.327	ATXN2L	intronic	0.936
rs78613234	16	T	C	0.329	ATXN2L	intronic	4.747
rs62036623	16	C	G	0.328	ATXN2L	intronic	1.264
rs62036624	16	G	T	0.329	ATXN2L	intronic	4.079
rs72793812	16	A	G	0.33	ATXN2L	intronic	0.847
rs12443881	16	C	T	0.328	ATXN2L	intronic	1.133
rs10658897	16	G	GGTTGT	0.328	ATXN2L:RP11-24N18.1	ncRNA_intronic	2.361
rs55991577	16	C	T	0.329	ATXN2L:RP11-24N18.1	ncRNA_intronic	9.269
rs56358680	16	A	G	0.329	ATXN2L:RP11-24N18.1	ncRNA_intronic	0.39
rs62036626	16	A	G	0.329	ATXN2L:RP11-24N18.1	ncRNA_intronic	5.82
rs62036657	16	G	A	0.329	ATXN2L:RP11-24N18.1	ncRNA_intronic	6.357
rs141681863	16	TGATCAGGG	T	0.329	ATXN2L:RP11-24N18.1	ncRNA_intronic	2.31
rs12444171	16	G	A	0.329	ATXN2L:RP11-24N18.1	ncRNA_intronic	1.402
rs56404918	16	T	G	0.329	ATXN2L:RP11-24N18.1	ncRNA_intronic	1.225
rs55719896	16	G	A	0.329	ATXN2L:RP11-24N18.1	splicing	3.204
rs55830740	16	G	C	0.329	ATXN2L:RP11-24N18.1	ncRNA_intronic	0.237
rs12928404	16	T	C	0.3459	ATXN2L:RP11-24N18.1	ncRNA_intronic	2.676
rs12325113	16	T	C	0.328	ATXN2L	upstream	2.955
rs12325278	16	A	G	0.329	ATXN2L	upstream	1.888
rs201085703	16	TAAAAAAAAAAA	T	0.3887	ATXN2L	intergenic	3.129
rs62036658	16	T	G	0.338	ATXN2L	intergenic	3.719
rs148099387	16	C	CCT	0.328	TUFM	intergenic	1.416
rs3088215	16	A	C	0.329	TUFM	UTR3	2.562
rs28403629	16	A	G	0.329	TUFM	intronic	3.563
rs61737565	16	G	C	0.329	TUFM	intronic	1.002
rs4788099	16	A	G	0.329	TUFM	intronic	7.846
rs7187776	16	A	G	0.3419	TUFM	UTR5	10.05
rs9972693	16	A	G	0.329	SH2B1	intronic	6.381
rs113079736	16	G	A	0.329	SH2B1	intronic	1.609
rs12325014	16	C	G	0.33	SH2B1	intronic	0.252
rs9972768	16	A	C	0.329	SH2B1	intronic	0.706
rs56040780	16	C	T	0.329	SH2B1	intronic	2.433
rs369515117	16	CT	C	0.3549	SH2B1	intronic	0.523
rs138267369	16	TCTC	T	0.329	SH2B1	intronic	0.802
rs72793815	16	G	A	0.329	SH2B1	intronic	0.902
rs80275162	16	T	A	0.329	SH2B1	intronic	1.022
rs556407806	16	CAT	C	0.2376	SH2B1	intronic	0.256
rs371918919	16	A	T	0.2913	SH2B1	intronic	2.796
rs56226746	16	G	A	0.329	SH2B1	intronic	0.662
rs56163509	16	A	G	0.328	SH2B1	intronic	1.13
rs4788100	16	T	C	0.329	SH2B1	intronic	2.213
rs62037363	16	T	C	0.329	SH2B1	intronic	2.074
rs7205323	16	C	T	0.329	SH2B1	intronic	5.442
rs7187333	16	G	A	0.328	SH2B1	intronic	0.374
rs147684209	16	T	C	0.329	SH2B1	intronic	2.367
rs149601295	16	G	A	0.328	SH2B1	intronic	1.428
rs533014982	16	CA	C	0.338	SH2B1	intronic	1.534
rs4788101	16	C	T	0.329	SH2B1	intronic	1.717
rs62037364	16	G	A	0.331	SH2B1	intronic	0.669
rs62037365	16	C	G	0.329	SH2B1	intronic	0.262
rs67567805	16	C	CT	0.334	SH2B1	intronic	0.668
rs11150609	16	A	G	0.329	SH2B1	intronic	7.565
rs12446589	16	G	A	0.329	SH2B1	intronic	8.49
rs12448902	16	C	G	0.3101	SH2B1	intronic	0.794
rs199766562	16	CCG	C	0.328	SH2B1	intronic	0.524
rs62037366	16	C	A	0.328	SH2B1	intronic	1.691
rs11859512	16	C	T	0.329	SH2B1	intronic	0.176
rs11861132	16	A	G	0.329	SH2B1	intronic	0.227
rs11861174	16	A	G	0.329	SH2B1	intronic	3.477
rs7499337	16	G	C	0.328	SH2B1	intronic	12.44
rs6565229	16	T	C	0.329	SH2B1	intronic	7.09
rs4788102	16	G	A	0.329	SH2B1	intronic	0.769
rs62037367	16	C	G	0.329	SH2B1:RP11-22P6.2	ncRNA_exonic	5.884
rs7198606	16	T	G	0.329	SH2B1	UTR5	21.3
rs11864750	16	A	T	0.329	SH2B1	UTR5	22.5
rs577756912	16	AGCCGCCGCCGCC	AGCC	0.2803	SH2B1	UTR5	NA
rs564097441	16	AGCCGCCGCCGCC	A	0.04771	SH2B1	UTR5	22.2
rs7193733	16	A	G	0.329	SH2B1	UTR5	17.28
rs11863370	16	A	G	0.329	SH2B1	intronic	4.248
rs8055982	16	A	C	0.329	SH2B1	intronic	5.047
rs7498603	16	T	C	0.329	SH2B1	intronic	4.962
rs7498665	16	A	G	0.329	SH2B1	exonic	15.56
rs62037369	16	C	T	0.328	SH2B1	intronic	0.932
rs7359397	16	C	T	0.328	SH2B1	downstream	0.233
rs11864107	16	T	C	0.329	SH2B1	downstream	0.675
rs3888190	16	C	A	0.33	ATP2A1	upstream	1.559
rs201017113	16	C	CT	0.328	ATP2A1	upstream	18.68
rs62037371	16	C	A	0.329	ATP2A1	intronic	7.957
rs8055138	16	C	T	0.329	ATP2A1	intronic	8.971
rs72793818	16	G	A	0.329	ATP2A1	intronic	1.022
rs11645143	16	T	C	0.33	ATP2A1	intronic	0.069
rs11641216	16	A	G	0.329	ATP2A1	intronic	0.39
rs7498555	16	T	C	0.328	ATP2A1	intronic	0.034
rs5816477	16	ACT	A	0.328	ATP2A1	intronic	8.613
rs8061590	16	A	G	0.331	ATP2A1	intronic	0.531
rs11642449	16	C	T	0.3002	ATP2A1	intronic	0.243
rs560935121	16	CA	C	0.3221	ATP2A1	intronic	0.632
rs8056890	16	G	A	0.3002	ATP2A1	intronic	0.241
rs6565259	16	T	C	0.3131	ATP2A1	exonic	0.166
rs68040616	16	C	CAAAAAG	0.3012	ATP2A1	intronic	0.882
rs11304796	16	G	GT	0.2793	ATP2A1	intronic	1.126
rs9931989	16	C	G	0.3012	ATP2A1	intronic	9.163
rs71143703	16	T	TA	0.3022	ATP2A1	intronic	7.375
rs8060365	16	A	C	0.3012	ATP2A1	intronic	0.728
rs7189927	16	T	C	0.3022	ATP2A1	intronic	0.016
rs8046545	16	G	A	0.3002	ATP2A1	intronic	0.126
rs10499	16	G	A	0.3002	ATP2A1	UTR3	7.933
rs7188071	16	T	C	0.3012	RABEP2	intronic	2.133
rs7206214	16	A	G	0.3012	RABEP2	intronic	0.627
rs10653411	16	A	ATT	0.3012	RABEP2	intronic	4.131
rs113226418	16	C	CTATATATA	0.3012	RABEP2	intronic	0.6
rs7184597	16	T	C	0.2833	RABEP2	intronic	2.416
rs11646653	16	C	T	0.2843	RABEP2	intronic	3.786
rs9708958	16	A	G	0.2833	RABEP2	intronic	3.193
rs62037414	16	T	C	0.2843	RABEP2	intronic	1.208
rs3924376	16	T	C	0.2813	RABEP2	intronic	2.595
rs12919058	16	C	A	0.2962	RABEP2	intronic	3.195
rs6565293	16	T	C	0.2893	RABEP2	intronic	2.941
rs7185232	16	T	C	0.2903	RABEP2	intronic	10.11
rs4072402	16	C	T	0.2903	RABEP2	intronic	10.87
rs113640353	16	C	CT	0.2734	RABEP2	intronic	0.063
rs2904880	16	G	C	0.2724	RABEP2:CD19	exonic	9.428
rs11639897	16	C	T	0.2694	CD19	intergenic	0.228
rs58764449	16	A	AGCCCAGCT	0.2694	CD19	intergenic	0.404
rs146205295	17	A	T	0.04274	FBXL20	intronic	7.708
rs74952769	17	G	A	0.04076	NEUROD2	intergenic	7.762
rs140480252	17	T	TG	0.05268	RP11-94L15.2	intergenic	4.473
rs117504211	17	A	C	0.05865	GSDMB	intergenic	1.906
17:38113930:A:G	17	G	A	0.03678	GSDMA	intergenic	4.081
17:38113930:G:T	17	G	T	0.01193	GSDMA	NA	3.276
rs7209599	17	C	T	0.3668	C17orf67	downstream	0.115
rs71139937	17	GAAA	G	0.3618	C17orf67	intronic	0.948
rs2197258	17	T	A	0.3638	C17orf67	intronic	0.694
rs6503764	17	T	C	0.3638	C17orf67	intronic	1.001
rs6503765	17	G	A	0.3638	C17orf67	intronic	0.97
rs3853824	17	T	C	0.3638	C17orf67	intronic	4.762
rs3986358	17	T	C	0.3638	C17orf67	intronic	0.686
rs6503766	17	G	A	0.3628	C17orf67	intronic	7.016
rs6503767	17	C	T	0.3628	C17orf67	intronic	1.804
rs1879145	17	A	G	0.3588	C17orf67	intronic	4.954
rs4793834	17	C	T	0.3588	C17orf67	intronic	7.806
rs7217601	17	A	G	0.3588	C17orf67	intronic	4.077
rs1052227	17	C	T	0.3588	C17orf67	intronic	2.019
rs12103557	17	T	A	0.3588	C17orf67	intronic	1.105
rs200039566	17	T	TCA	0.3588	C17orf67	intronic	0.669
rs11079260	17	G	T	0.3588	C17orf67	intronic	0.479
rs6503770	17	G	C	0.3469	C17orf67	upstream	14.92
rs2235092	17	G	A	0.3479	C17orf67:DGKE	intronic	10.24
rs1040261	17	G	T	0.2883	C17orf67:DGKE	UTR3	0.76
rs7223066	17	G	C	0.2913	DGKE	intronic	2.066
rs9905199	17	C	T	0.2913	DGKE	intronic	5.13
rs6503773	17	T	C	0.2913	DGKE	intronic	1.16
rs7210030	17	A	G	0.2913	DGKE	intronic	0.759
rs6503774	17	G	C	0.2913	DGKE	intronic	0.584
rs3959524	17	A	G	0.2913	DGKE	intronic	1.108
rs9899453	17	C	T	0.2913	DGKE	intronic	6.975
rs7225346	17	C	A	0.2913	DGKE	intronic	4.856
rs3760157	17	A	G	0.2913	DGKE	intronic	1.865
rs3760158	17	C	A	0.2913	DGKE	exonic	7.639
rs9913602	17	A	C	0.2913	DGKE	intronic	1.117
rs2176744	17	A	G	0.2913	DGKE	intronic	2.723
rs2049061	17	A	G	0.2913	DGKE	intronic	5.53
rs2049062	17	C	G	0.2913	DGKE	intronic	1.352
rs67207464	17	C	CAT	0.2913	DGKE	intronic	2.444
rs2078517	17	A	T	0.2913	DGKE	intronic	0.293
rs5821153	17	CAAAT	C	0.2903	DGKE	intronic	1.802
rs11394708	17	AT	A	0.2922	DGKE	intronic	1.741
rs10641776	17	CTTTT	C	0.2992	DGKE	intronic	1.619
rs2271898	17	T	C	0.2913	DGKE	intronic	4.588
rs12601782	17	A	G	0.2913	DGKE	intronic	5.335
rs4794671	17	T	C	0.2913	DGKE	intronic	5.288
rs4794672	17	A	G	0.2913	DGKE	intronic	0.22
rs4793835	17	G	C	0.2913	DGKE	intronic	2.384
rs9907968	17	A	G	0.2913	DGKE	intronic	1.769
rs9908291	17	G	C	0.2913	DGKE	intronic	2.353
rs113684976	17	CAGAG	C	0.2893	DGKE	intronic	0.972
rs7218364	17	G	A	0.2922	DGKE	intronic	11.66
rs9902250	17	G	A	0.2913	DGKE	intronic	7.463
rs9903097	17	A	G	0.2913	DGKE	intronic	0.662
rs9902931	17	T	C	0.2913	DGKE	intronic	0.239
rs8067569	17	A	G	0.2913	DGKE	intronic	0.435
rs8067906	17	C	G	0.2913	DGKE	intronic	0.718
rs35282812	17	G	A	0.2913	DGKE	intronic	6.384
rs62072709	17	C	T	0.2893	DGKE	intronic	3.051
rs3785472	17	G	A	0.2893	DGKE	intronic	0.199
rs8074637	17	A	G	0.2913	DGKE	intronic	0.663
rs80125470	17	AGT	A	0.2982	DGKE	intronic	5.676
rs36078272	17	ATT	A	0.2913	DGKE	intronic	NA
rs9911560	17	C	T	0.2913	DGKE	UTR3	2.301
rs3826295	17	A	T	0.2913	DGKE	UTR3	9.06
rs8071009	17	G	A	0.2913	DGKE	UTR3	4.752
rs9897759	17	A	T	0.2922	DGKE	UTR3	1.728
rs1992554	17	T	C	0.2913	DGKE	UTR3	3.971
rs9911132	17	C	A	0.2913	DGKE	UTR3	13.26
rs9893721	17	C	T	0.2913	DGKE	UTR3	0.147
rs9892659	17	A	G	0.2913	DGKE	UTR3	5.235
rs12150106	17	G	A	0.2863	DGKE	UTR3	5.131
rs12150100	17	C	A	0.2863	DGKE	UTR3	4.541
rs8078200	17	G	A	0.2893	DGKE	UTR3	3.184
rs8078230	17	G	A	0.2893	DGKE	UTR3	3.756
rs7209070	17	C	T	0.2893	RP11-670E13.2	upstream	4.594
rs112139864	17	CACTGGGCAGTT	C	0.2913	RP11-670E13.2	ncRNA_exonic	8.13
rs11410315	17	AT	A	0.2893	RP11-670E13.2	downstream	1.446
rs4794673	17	C	G	0.3052	RNU6-1158P	upstream	2.098
rs35109497	17	GA	G	0.3221	RNU6-1158P	downstream	4.059
rs9906165	17	G	A	0.3052	RNU6-1158P	downstream	5.282
rs9906601	17	T	C	0.3082	RNU6-1158P	downstream	3.014
rs12967678	18	G	A	0.08946	PTPN2	intronic	0.128
rs35153695	18	AC	A	0.1412	PTPN2	intronic	6.986
rs1893217	18	A	G	0.1412	PTPN2	intronic	10.41
rs80262450	18	G	A	0.08946	PTPN2	intronic	0.148
rs12969241	18	G	T	0.0994	PTPN2	intronic	3.63
rs35967540	18	G	C	0.0994	PTPN2	intronic	2.024
rs35320197	18	C	A	0.0994	PTPN2	intronic	3.481
rs34153303	18	G	A	0.09841	PTPN2	intronic	0.265
rs34799913	18	T	G	0.09841	PTPN2	intronic	1.366
rs12955302	18	A	G	0.09841	PTPN2	intronic	1.018
rs34416003	18	A	C	0.09742	PTPN2	intronic	6.115
rs12964314	18	A	G	0.09841	PTPN2	intronic	0.783
rs71353227	18	C	A	0.09841	PTPN2	intronic	0.248
rs372190906	18	C	T	0.09742	PTPN2	intronic	1.886
rs200886624	18	C	CA	0.09841	PTPN2	intronic	1.524
rs12963474	18	C	A	0.09841	PTPN2	intronic	0.296
rs12968719	18	G	A	0.09841	PTPN2	intronic	0.317
rs35923716	18	A	G	0.09841	PTPN2	intronic	4.392
rs35954636	18	T	G	0.09841	PTPN2	intronic	4.497
rs75407602	19	C	T	0.0338	ICAM1:CTD-2369P2.8	ncRNA_exonic	4.129
rs192560669	19	A	C	0.07555	ICAM5	downstream	2.961
rs73510898	19	G	A	0.09443	ZGLP1:CTD-2369P2.10:FDX1L	intronic	0.074
rs75231016	19	G	C	0.09344	CTD-2369P2.10:FDX1L	UTR3	1.469
rs74908652	19	T	C	0.164	CTD-2369P2.10:FDX1L	intronic	10.82
rs78295726	19	C	T	0.164	CTD-2369P2.10:FDX1L:CTD-2369P2.12	intronic	6.503
rs74956615	19	T	A	0.02982	CTD-2369P2.12:RAVER1	UTR3	20.8
rs34536443	19	G	C	0.02883	TYK2	exonic	25.5
rs12720356	19	A	C	0.09245	TYK2	exonic	26.3
rs2304257	19	C	G	0.09046	TYK2	intronic	6.873
rs144309607	19	C	T	0.03082	TYK2	upstream	0.364
rs142770866	19	G	A	0.08549	CDC37	intronic	0.236
rs118115488	19	C	T	0.07555	PDE4A	exonic	8.996
rs78064630	19	G	A	0.07555	PDE4A	intronic	0.47
rs1194098	19	T	A	0.07952	PDE4A	intronic	2.418
rs376649572	19	T	A	0.07356	PDE4A	intronic	0.787
rs200458265	19	CTTT	C	0.02684	PDE4A	intergenic	1.294
rs7247198	19	G	C	0.07157	KEAP1	intergenic	4.348
rs45524632	19	C	A	0.01392	KEAP1	UTR3	0.886
rs11085735	19	C	A	0.06759	KEAP1	intronic	2.88
rs2297197	20	C	G	0.2833	SLC12A5	intronic	5.352
rs3746522	20	C	T	0.2197	SLC12A5	exonic	7.398
rs12624433	20	G	A	0.2565	SLC12A5	intronic	4.235
rs9074	20	G	A	0.2604	SLC12A5	UTR3	21.5
rs13037326	20	C	T	0.2614	NCOA5	intronic	7.527
rs2425752	20	T	C	0.2604	NCOA5	intronic	3.083
rs4578918	20	T	C	0.2594	NCOA5	intergenic	1.536
rs6131010	20	A	G	0.2604	RPL13P2	intergenic	3.299
rs6032660	20	G	A	0.2565	RPL13P2	intergenic	1.816
rs2024568	20	T	C	0.2575	RPL13P2	intergenic	0.149
rs6032662	20	C	T	0.2575	RPL13P2	intergenic	5.661
rs6032663	20	T	G	0.2575	RPL13P2	intergenic	0.524
rs6065926	20	A	G	0.2555	RPL13P2	intergenic	18.98
rs5841620	20	T	TA	0.2575	RPL13P2	intergenic	0.559
rs6032664	20	T	A	0.2575	CD40	intergenic	5.712
rs6074022	20	C	T	0.2575	CD40	intergenic	6.771
rs1569723	20	C	A	0.2575	CD40	intergenic	1.496
rs1883832	20	T	C	0.2594	CD40	UTR5	14.99
rs4810485	20	T	G	0.2594	CD40	intronic	1.457
rs4239702	20	T	C	0.2873	CD40	intronic	11.63
rs66815221	20	A	G	0.1193	CD40	intronic	1.623
rs73622651	20	C	T	0.1193	CD40	intronic	1.084
rs3746821	20	G	T	0.1193	CD40	intronic	1.47
rs3765456	20	G	A	0.1183	CD40	intronic	4.887
rs2143698	20	G	A	0.1093	CD40	downstream	6.95
rs2143699	20	G	A	0.1103	CD40	downstream	0.159
rs59107152	20	AGAG	A	0.1093	CD40	intergenic	2.04
rs35296663	20	T	C	0.1093	CD40	intergenic	1.982
rs57147349	20	C	T	0.1093	CD40	intergenic	1.383
rs4813001	20	G	C	0.1421	CD40	intergenic	0.64
rs4813002	20	C	T	0.1421	CD40	intergenic	3.453
rs4813003	20	C	T	0.1421	CD40	intergenic	0.55
rs35352054	20	AT	A	0.1193	CD40	intergenic	1.411
rs4810486	20	A	G	0.1421	CD40	intergenic	2.663
rs12625346	20	C	T	0.1054	CD40	intergenic	0.363
rs16991114	20	A	G	0.1083	CD40	intergenic	19.98
rs12624690	20	G	T	0.1054	CD40	intergenic	1.599
rs35377099	20	T	C	0.1064	CD40	intergenic	3.004
rs546333649	20	TG	TGG	0.4245	CD40	intergenic	NA
rs66834317	20	TGG	T	0.1083	CD40	intergenic	0.751
rs59271061	20	C	CT	0.1064	CD40	intergenic	2.792
rs34034261	20	T	C	0.1103	CD40	intergenic	0.245
rs1883834	20	A	C	0.1103	CD40	intergenic	7.492
rs74174999	20	C	A	0.1083	CD40	intergenic	8.595
rs1883835	20	A	G	0.1093	CD40	intergenic	12.77
rs2064405	20	G	T	0.1064	CD40	intergenic	16.92
rs13036554	20	A	G	0.1083	RP5-998H6.2	intergenic	0.191
rs13041203	20	T	C	0.1113	RP5-998H6.2	intergenic	5.495
rs13045771	20	G	A	0.1233	RP5-998H6.2	intergenic	16.17
rs35922919	20	G	A	0.1252	RP5-998H6.2	intergenic	7.861
rs259976	20	G	A	0.4871	ZNF831	intronic	1.6
rs11480105	20	GT	G	0.4771	ZNF831	intronic	0.69
rs380147	20	A	C	0.4771	ZNF831	intronic	2.199
rs380146	20	C	T	0.3986	ZNF831	intronic	2.43
rs259975	20	C	T	0.4861	ZNF831	intronic	0.657
rs259973	20	C	T	0.4235	ZNF831	intronic	14.94
rs259972	20	A	G	0.4235	ZNF831	intronic	9.018
rs259971	20	A	G	0.4235	ZNF831	intronic	6.315
rs183777	20	T	C	0.4781	ZNF831	intronic	0.002
rs259970	20	A	G	0.4254	ZNF831	intronic	0.657
rs259969	20	G	A	0.4115	ZNF831	intronic	0.232
rs35875036	20	CCT	C	0.4115	ZNF831	intronic	5.052
rs7264992	20	C	T	0.4125	ZNF831	intronic	1.286
rs259967	20	C	T	0.4672	ZNF831	intronic	1.09
rs201579600	20	T	TGGGA	0.496	ZNF831	intronic	NA
rs259966	20	C	T	0.4652	ZNF831	intronic	3.64
rs451502	20	G	A	0.4622	ZNF831	intronic	0.066
rs259965	20	G	A	0.4742	ZNF831	intronic	4.546
rs259964	20	G	A	0.4374	ZNF831	intronic	0.004
rs259963	20	C	A	0.4394	ZNF831	intronic	4.287
rs259962	20	C	T	0.4394	ZNF831	intronic	8.013
rs259960	20	G	A	0.4702	ZNF831	intronic	1.139
rs259958	20	A	C	0.4384	ZNF831	intronic	0.056
rs259956	20	C	T	0.4394	ZNF831	exonic	3.022
rs528101238	20	CTT	C	0.4384	ZNF831	UTR3	2.024
rs8139142	22	T	C	0.1889	UBE2L3	intronic	3.885
rs5754075	22	G	A	0.163	UBE2L3	intronic	6.529
rs390387	22	G	A	0.1849	UBE2L3	intronic	4.843
rs5754100	22	T	C	0.1839	UBE2L3	intronic	4.615
rs5754102	22	C	A	0.1759	UBE2L3	intronic	5.108
rs5754104	22	G	A	0.1819	UBE2L3	intronic	3.379
rs131655	22	C	CA	0.1938	UBE2L3	intronic	0.57
rs131656	22	G	A	0.1918	UBE2L3	intronic	0.932
rs5998509	22	C	T	0.1829	UBE2L3	intronic	0.8
rs131657	22	T	A	0.1928	UBE2L3	intronic	2.224
rs131658	22	C	G	0.1928	UBE2L3	intronic	1.456
rs131659	22	A	G	0.1938	UBE2L3	intronic	3.137
rs131660	22	G	A	0.1938	UBE2L3	intronic	2.122
rs138665726	22	A	C	0.1809	UBE2L3	intronic	1.172
rs140488	22	A	G	0.1938	UBE2L3	intronic	3.518
rs131664	22	G	A	0.1938	UBE2L3	intronic	0.419
rs59391722	22	G	C	0.1819	UBE2L3	intronic	2.027
rs131665	22	A	G	0.1938	UBE2L3	intronic	1.509
rs140489	22	G	A	0.1938	UBE2L3	intronic	4.944
rs140490	22	G	T	0.1938	UBE2L3	intronic	4.826
rs140491	22	T	C	0.1938	UBE2L3	intronic	9.472
rs11089620	22	C	G	0.1819	UBE2L3	intronic	14.53
rs2266959	22	G	T	0.1819	UBE2L3	intronic	8.916
rs140492	22	A	C	0.1938	UBE2L3	intronic	9.82
rs140495	22	TATTA	T	0.1938	UBE2L3	intronic	11.51
rs2256609	22	A	G	0.1829	UBE2L3	intronic	6.86
rs140498	22	G	A	0.1938	UBE2L3	intronic	0.278
rs140499	22	C	T	0.1938	UBE2L3	intronic	6.325
rs2266961	22	C	G	0.1819	UBE2L3	intronic	10.14
rs181359	22	G	A	0.1938	UBE2L3	intronic	5.975
rs181360	22	T	G	0.1938	UBE2L3	intronic	5.185
rs181361	22	A	T	0.1918	UBE2L3	intronic	1.458
rs533923826	22	CTTTTTTTT	C	0.2237	UBE2L3	intronic	1.375
rs73166619	22	C	T	0.1819	UBE2L3	intronic	2.894
rs5754166	22	C	T	0.1819	UBE2L3	intronic	8.293
rs181362	22	C	T	0.1938	UBE2L3	intronic	8.7
rs181363	22	A	G	0.1938	UBE2L3	intronic	2.328
rs34977459	22	GA	G	0.2008	UBE2L3	intronic	3.533
rs5754177	22	C	T	0.1839	UBE2L3	intronic	2.048
rs181366	22	C	T	0.1938	UBE2L3	intronic	3.687
rs576111528	22	A	AT	0.171	UBE2L3	intronic	1.185
rs66534072	22	C	G	0.1938	UBE2L3	intronic	1.714
rs5749485	22	A	C	0.1938	UBE2L3	intronic	0.72
rs374588807	22	AT	A	0.2475	UBE2L3	intronic	2.093
rs5998576	22	C	T	0.1928	UBE2L3	intronic	1.622
rs73166622	22	G	C	0.1928	UBE2L3	intronic	7.346
rs5754217	22	G	T	0.1938	UBE2L3	intronic	0.352
rs5749493	22	C	A	0.1938	UBE2L3	intronic	0.902
rs4820091	22	T	G	0.1829	UBE2L3	intronic	0.006
rs5749495	22	A	G	0.1819	UBE2L3	intronic	3.235
rs568280619	22	C	A	0.003976	UBE2L3	intronic	2.054
rs34463645	22	CTT	C	0.1819	UBE2L3	NA	1.6
rs12484550	22	C	T	0.1819	UBE2L3	intronic	4.164
rs5998599	22	A	G	0.1918	UBE2L3	intronic	1.14
rs9621715	22	G	A	0.1819	UBE2L3	intronic	3.575
rs5754234	22	A	T	0.1819	UBE2L3	intronic	2.053
rs5754238	22	C	G	0.1928	UBE2L3	intronic	3.074
rs1034329	22	T	C	0.1928	UBE2L3	intronic	5.838
rs2283789	22	T	G	0.1928	UBE2L3	intronic	4.671
rs5749502	22	T	A	0.1819	UBE2L3	intronic	0.666
rs5998619	22	G	A	0.1918	UBE2L3	intronic	0.503
22:21945978:A:G	22	G	A	0.1819	UBE2L3	intronic	2.883
22:21945978:G:T	22	G	T	0.000994	UBE2L3	NA	2.194
rs73166632	22	A	G	0.1928	UBE2L3	intronic	0.066
rs2266963	22	C	G	0.1819	UBE2L3	intronic	3.3
rs2070512	22	A	C	0.1938	UBE2L3	intronic	4.467
rs4821104	22	A	G	0.1829	UBE2L3	intronic	0.605
rs5754295	22	C	A	0.1938	UBE2L3	intronic	0.461
rs530685161	22	ATT	A	0.1938	UBE2L3	intronic	2.988
rs58077207	22	CT	C	0.1948	UBE2L3	intronic	1.521
rs5994638	22	A	G	0.1938	UBE2L3	intronic	0.826
rs5998644	22	T	C	0.1938	UBE2L3	intronic	3.768
rs2283790	22	A	G	0.1938	UBE2L3	intronic	1.408
rs5754323	22	T	C	0.1938	UBE2L3	intronic	0.463
rs2266964	22	A	G	0.1938	UBE2L3	intronic	0.943
rs11089629	22	T	G	0.1938	UBE2L3	intronic	2.294
rs4821108	22	G	C	0.1928	UBE2L3	intronic	0.033
rs5754344	22	A	G	0.1819	UBE2L3	intronic	7.063
rs4821112	22	G	A	0.1938	UBE2L3	intronic	0.277
rs5754352	22	C	T	0.1938	UBE2L3	intronic	3.65
rs5998672	22	G	A	0.1938	UBE2L3	intronic	2.01
rs12168958	22	CG	TG	0.2008	UBE2L3	intronic	NA
rs12169001	22	C	T	0.1928	UBE2L3	intronic	2.446
rs738127	22	G	A	0.1938	UBE2L3	intronic	3.244
22:21969640:C:T	22	T	C	0.1909	UBE2L3	intronic	1.701
rs4821114	22	G	C	0.1819	UBE2L3	intronic	1.096
rs738128	22	G	A	0.1938	UBE2L3	intronic	2.888
rs738129	22	C	T	0.1938	UBE2L3	intronic	0.067
rs8139079	22	T	G	0.1928	UBE2L3	intronic	0.63
rs2876971	22	T	G	0.1928	UBE2L3	intronic	0.027
rs4821116	22	C	T	0.1819	UBE2L3	intronic	1.121
rs5754387	22	G	C	0.1968	UBE2L3	intronic	5.957
22:21976274:G:GTTTA	22	G	GTTTA	0.1889	UBE2L3	UTR3	8.118
rs7444	22	T	C	0.1978	UBE2L3	UTR3	9.666
rs7445	22	C	T	0.1938	UBE2L3	UTR3	6.53
rs11089637	22	T	C	0.167	UBE2L3	downstream	2.586
rs4821124	22	T	C	0.1849	UBE2L3	downstream	3.534
rs12158299	22	C	T	0.1928	UBE2L3	intergenic	7.254
22:21979938:A:C	22	C	A	0.000994	UBE2L3	intergenic	7.139
22:21979938:C:T	22	C	T	0.1928	UBE2L3	NA	6.517
rs5754422	22	A	G	0.1928	UBE2L3	intergenic	11.04
rs67163745	22	CAG	C	0.1928	YDJC	intergenic	1.782
rs5754426	22	T	C	0.1928	YDJC	intergenic	14.14
rs4821130	22	C	T	0.1928	YDJC	intergenic	8.542
rs1811069	22	T	G	0.1918	YDJC	downstream	4.183
rs878825	22	T	C	0.1938	YDJC	downstream	4.308
rs2298428	22	C	T	0.1769	YDJC	exonic	23.9
rs2298429	22	A	G	0.1889	YDJC	intronic	4.639
rs3747093	22	G	A	0.2018	YDJC	upstream	3.364
rs5754467	22	A	G	0.1998	YDJC	upstream	2.823
rs5757584	22	C	T	0.167	AL031590.1	intergenic	0.506
rs34698021	22	GC	G	0.1849	AL031590.1	intergenic	3.942
rs35294575	22	C	G	0.1849	AL031590.1	intergenic	4.501
rs5757585	22	A	G	0.174	AL031590.1	intergenic	11.13
rs5757587	22	G	A	0.1849	AL031590.1	intergenic	1.696
rs5750784	22	C	A	0.1849	AL031590.1	intergenic	3.704
rs1569495	22	G	C	0.1859	AL031590.1	intergenic	0.517
rs5757590	22	T	A	0.1859	AL031590.1	intergenic	2.131
rs5757599	22	A	C	0.2604	AL031590.1	intergenic	4.402
rs968451	22	G	T	0.1849	AL031590.1	intergenic	1.119
rs5750785	22	A	G	0.1859	AL031590.1	intergenic	0.551
rs5757601	22	C	T	0.1849	AL031590.1	intergenic	0.332
[truncated: 63 more rows]

## Sheet: Table S8
Supplementary Table S8.The mapping gene between UC and RA
symbol	chr	start	end	type
MAGI3	1	113933371	114228545	protein_coding
PHTF1	1	114239453	114302111	protein_coding
RSBN1	1	114304454	114355098	protein_coding
PTPN22	1	114356433	114414381	protein_coding
BCL2L15	1	114420790	114430169	protein_coding
AP4B1	1	114437370	114447823	protein_coding
DCLRE1B	1	114447763	114456708	protein_coding
HIPK1	1	114471814	114520426	protein_coding
OLFML3	1	114522063	114524876	protein_coding
FOXP1	3	71003844	71633140	protein_coding
ANKRD55	5	55395507	55529186	protein_coding
RP11-514O12.4	6	167271582	167369612	protein_coding
RNASET2	6	167342992	167370679	protein_coding
FGFR1OP	6	167412670	167466201	protein_coding
CCR6	6	167525295	167553184	protein_coding
IKZF1	7	50343720	50472799	protein_coding
CCL21	9	34709002	34710121	protein_coding
FAM205A	9	34723052	34729464	protein_coding
IL2RA	10	6052652	6104288	protein_coding
OR5W2	11	55681126	55682058	protein_coding
OR8I2	11	55860753	55861762	protein_coding
OR8H2	11	55872519	55873457	protein_coding
OR8H1	11	56057529	56058566	protein_coding
OR8K3	11	56085783	56086721	protein_coding
OR8K1	11	56113421	56114507	protein_coding
OR8J1	11	56127691	56128764	protein_coding
OR8U1	11	56143100	56144029	protein_coding
OR5R1	11	56184734	56185708	protein_coding
OR5M9	11	56229945	56230877	protein_coding
OR5M3	11	56236964	56238014	protein_coding
OR5M8	11	56257825	56258871	protein_coding
OR5M11	11	56309746	56310757	protein_coding
OR5M10	11	56344212	56345263	protein_coding
OR5M1	11	56380031	56380978	protein_coding
OR5AP2	11	56408942	56409947	protein_coding
OR5AR1	11	56431138	56432163	protein_coding
OR9G1	11	56467864	56468781	protein_coding
SH2B3	12	111843752	111889427	protein_coding
ATXN2	12	111890018	112037480	protein_coding
BRAP	12	112079950	112123790	protein_coding
ACAD10	12	112123857	112194903	protein_coding
RP11-162P23.2	12	112191694	112229222	protein_coding
ALDH2	12	112204691	112247782	protein_coding
MAPKAPK5	12	112279782	112334343	protein_coding
NAA25	12	112464500	112546826	protein_coding
TRAFD1	12	112563305	112591407	protein_coding
HECTD4	12	112597992	112819896	protein_coding
RPL6	12	112842994	112856642	protein_coding
PTPN11	12	112856155	112947717	protein_coding
RPH3A	12	113008184	113336686	protein_coding
SBK1	16	28303840	28335170	protein_coding
NPIPB6	16	28353876	28374829	protein_coding
EIF3CL	16	28390900	28415200	protein_coding
NPIPB7	16	28467693	28481868	protein_coding
CLN3	16	28477974	28503333	protein_coding
CLN3	16	28477983	28506896	protein_coding
APOBR	16	28505970	28510291	protein_coding
IL27	16	28510683	28523372	protein_coding
NUPR1	16	28548606	28550495	protein_coding
CCDC101	16	28565236	28603111	protein_coding
SULT1A2	16	28603264	28608430	protein_coding
SULT1A1	16	28616903	28634946	protein_coding
NPIPB8	16	28648975	28670003	protein_coding
EIF3C	16	28699879	28747051	protein_coding
NPIPB9	16	28763108	28784128	protein_coding
ATXN2L	16	28834356	28848558	protein_coding
TUFM	16	28853732	28857729	protein_coding
SH2B1	16	28857921	28885526	protein_coding
ATP2A1	16	28889726	28915830	protein_coding
RABEP2	16	28915742	28947847	protein_coding
CD19	16	28943260	28950667	protein_coding
NFATC2IP	16	28962128	28978418	protein_coding
FBXL20	17	37415384	37558776	protein_coding
NEUROD2	17	37759789	37766030	protein_coding
GRB7	17	37894180	37903544	protein_coding
GSDMB	17	38060848	38076107	protein_coding
GSDMA	17	38119226	38134019	protein_coding
C17orf67	17	54869274	54916134	protein_coding
DGKE	17	54911460	54946036	protein_coding
PTPN2	18	12785477	12929642	protein_coding
ICAM1	19	10381511	10397291	protein_coding
ICAM4	19	10397643	10399198	protein_coding
ICAM5	19	10400657	10407454	protein_coding
ZGLP1	19	10415479	10420556	protein_coding
CTD-2369P2.10	19	10416103	10426685	protein_coding
FDX1L	19	10416103	10426691	protein_coding
CTD-2369P2.12	19	10426147	10431354	protein_coding
RAVER1	19	10426888	10444316	protein_coding
TYK2	19	10461209	10491352	protein_coding
CDC37	19	10501810	10530797	protein_coding
PDE4A	19	10527449	10580305	protein_coding
KEAP1	19	10596796	10614417	protein_coding
SLC12A5	20	44650356	44688784	protein_coding
NCOA5	20	44689624	44718591	protein_coding
CD40	20	44746911	44758502	protein_coding
ZNF831	20	57766075	57834168	protein_coding
RIMBP3C	22	21899646	21905750	protein_coding
UBE2L3	22	21903736	21978323	protein_coding
YDJC	22	21982378	21984353	protein_coding
CCDC116	22	21987005	21991616	protein_coding
AL031590.1	22	39656865	39657063	protein_coding
RPL3	22	39708887	39716394	protein_coding
SYNGR1	22	39745930	39781593	protein_coding

## Sheet: Table S9
Supplementary Table S9.The mapping gene between CD and RA
symbol	chr	start	end	type
TNFRSF14	1	2487078	2496821	protein_coding
FAM213B	1	2517930	2522908	protein_coding
MMEL1	1	2522078	2564481	protein_coding
TTC34	1	2567415	2718286	protein_coding
ACOXL	2	111490150	111875799	protein_coding
BCL2L11	2	111876955	111926024	protein_coding
RP11-514O12.4	6	167271582	167369612	protein_coding
RNASET2	6	167342992	167370679	protein_coding
FGFR1OP	6	167412670	167466201	protein_coding
CCR6	6	167525295	167553184	protein_coding
IRF5	7	128577666	128590089	protein_coding
TNPO3	7	128594948	128695198	protein_coding
SH2B3	12	111843752	111889427	protein_coding
ATXN2	12	111890018	112037480	protein_coding
BRAP	12	112079950	112123790	protein_coding
ACAD10	12	112123857	112194903	protein_coding
RP11-162P23.2	12	112191694	112229222	protein_coding
ALDH2	12	112204691	112247782	protein_coding
MAPKAPK5	12	112279782	112334343	protein_coding
NAA25	12	112464500	112546826	protein_coding
TRAFD1	12	112563305	112591407	protein_coding
HECTD4	12	112597992	112819896	protein_coding
RPL6	12	112842994	112856642	protein_coding
PTPN11	12	112856155	112947717	protein_coding
SBK1	16	28303840	28335170	protein_coding
NPIPB6	16	28353876	28374829	protein_coding
EIF3CL	16	28390900	28415200	protein_coding
NPIPB7	16	28467693	28481868	protein_coding
CLN3	16	28477974	28503333	protein_coding
CLN3	16	28477983	28506896	protein_coding
APOBR	16	28505970	28510291	protein_coding
IL27	16	28510683	28523372	protein_coding
NUPR1	16	28548606	28550495	protein_coding
CCDC101	16	28565236	28603111	protein_coding
SULT1A2	16	28603264	28608430	protein_coding
SULT1A1	16	28616903	28634946	protein_coding
NPIPB8	16	28648975	28670003	protein_coding
EIF3C	16	28699879	28747051	protein_coding
NPIPB9	16	28763108	28784128	protein_coding
ATXN2L	16	28834356	28848558	protein_coding
TUFM	16	28853732	28857729	protein_coding
SH2B1	16	28857921	28885526	protein_coding
ATP2A1	16	28889726	28915830	protein_coding
PTPN2	18	12785477	12929642	protein_coding
ICAM1	19	10381511	10397291	protein_coding
ICAM4	19	10397643	10399198	protein_coding
ICAM5	19	10400657	10407454	protein_coding
ZGLP1	19	10415479	10420556	protein_coding
CTD-2369P2.10	19	10416103	10426685	protein_coding
FDX1L	19	10416103	10426691	protein_coding
CTD-2369P2.12	19	10426147	10431354	protein_coding
RAVER1	19	10426888	10444316	protein_coding
TYK2	19	10461209	10491352	protein_coding
CDC37	19	10501810	10530797	protein_coding
PDE4A	19	10527449	10580305	protein_coding
KEAP1	19	10596796	10614417	protein_coding
TCEA2	20	62681189	62703700	protein_coding
RGS19	20	62704534	62711323	protein_coding
OPRL1	20	62711526	62731996	protein_coding
C20orf201	20	62714733	62715712	protein_coding
RIMBP3C	22	21899646	21905750	protein_coding
UBE2L3	22	21903736	21978323	protein_coding
YDJC	22	21982378	21984353	protein_coding
CCDC116	22	21987005	21991616	protein_coding
AL031590.1	22	39656865	39657063	protein_coding
RPL3	22	39708887	39716394	protein_coding
SYNGR1	22	39745930	39781593	protein_coding

## Sheet: Table S10
Supplementary Table S10.The SNP table(UCvsRA)
rsID	chr	non_effect_allele	effect_allele	MAF	nearestGene	func	CADD
rs2258734	1	G	A	0.3141	RP3-395M20.8	ncRNA_exonic	0.075
1:2499898:A:G	1	G	A	0.3221	RP3-395M20.7	ncRNA_intronic	0.3
1:2499898:C:G	1	G	C	0.1451	RP3-395M20.7	NA	0.201
rs10797431	1	G	T	0.341	RP3-395M20.7	ncRNA_exonic	2.745
1:2507415:A:G	1	G	A	0.0338	RP3-395M20.9	intergenic	1.428
1:2507415:G:T	1	G	T	0.3181	RP3-395M20.9	NA	1.033
rs60733400	1	G	A	0.3141	RP3-395M20.9	downstream	1.644
rs6667564	1	T	C	0.333	FAM213B	intronic	5.834
rs6701238	1	G	A	0.333	FAM213B	intronic	5.446
rs6670198	1	T	C	0.333	FAM213B	intronic	4.4
rs876938	1	G	C	0.3121	MMEL1	intronic	0.113
rs867435	1	C	T	0.3131	MMEL1	intronic	0.248
rs867436	1	C	T	0.334	MMEL1	intronic	2.732
rs199913369	1	GC	G	0.3121	MMEL1	intronic	1.784
rs192349427	1	C	A	0.3121	MMEL1	intronic	5.526
rs182464181	1	T	C	0.3121	MMEL1	intronic	6.753
rs187786174	1	G	A	0.3121	MMEL1	intronic	5.516
rs184574713	1	C	A	0.3121	MMEL1	intronic	4.157
rs374407417	1	G	GC	0.3121	MMEL1	intronic	0.355
rs187759598	1	G	A	0.3111	MMEL1	intronic	1.585
rs193231151	1	G	A	0.3111	MMEL1	intronic	0.427
rs745368	1	C	T	0.3101	MMEL1	intronic	1.057
rs745367	1	T	C	0.331	MMEL1	intronic	5.897
rs10752747	1	G	T	0.3101	MMEL1	intronic	0.423
rs3828154	1	G	A	0.331	MMEL1	intronic	0.222
rs3748819	1	C	T	0.3101	MMEL1	intronic	2.798
rs3748818	1	G	A	0.3101	MMEL1	intronic	0.119
rs3748817	1	T	C	0.331	MMEL1	intronic	1.149
rs3748816	1	A	G	0.332	MMEL1	exonic	0.671
rs2260976	1	A	G	0.3101	MMEL1	intronic	1.409
rs2843401	1	T	C	0.3111	MMEL1	intronic	0.199
rs2843402	1	T	C	0.3111	MMEL1	intronic	1.221
rs2764845	1	G	T	0.332	MMEL1	intronic	0.747
rs2843403	1	T	C	0.332	MMEL1	intronic	6.243
rs2764842	1	A	G	0.3111	MMEL1	intronic	1.017
rs2764841	1	G	A	0.332	MMEL1	intronic	0.005
rs2764840	1	C	T	0.332	MMEL1	intronic	1.413
rs34705971	1	AG	A	0.3111	MMEL1	intronic	2.474
rs2843404	1	T	C	0.3111	MMEL1	intronic	0.595
rs2764848	1	G	A	0.3111	MMEL1	intronic	2.195
rs2985855	1	A	C	0.3111	MMEL1	intronic	2.068
rs6689711	1	T	C	0.3111	MMEL1	intronic	1.824
rs6681973	1	C	T	0.332	MMEL1	intronic	2.421
rs6682043	1	C	A	0.3111	MMEL1	intronic	1.444
rs141426426	1	T	TCAAACAAACAAA	0.3121	MMEL1	intronic	1.945
rs139552946	1	CTGT	C	0.3121	MMEL1	intronic	1.558
rs2985859	1	T	C	0.3111	MMEL1	intronic	1.683
rs34791736	1	CT	C	0.3111	MMEL1	intronic	1.087
rs3001837	1	G	A	0.3111	MMEL1	intronic	0.323
rs2985857	1	C	T	0.3111	MMEL1	intronic	1.858
rs6424092	1	C	A	0.3111	MMEL1	intronic	0.533
rs10910098	1	C	A	0.3111	MMEL1	intronic	0.363
rs10910099	1	A	C	0.3111	MMEL1	intronic	1.675
rs72644697	1	G	A	0.3111	MMEL1	intronic	2.049
rs60520190	1	G	A	0.3111	MMEL1	intronic	0.074
rs11585048	1	C	T	0.3111	MMEL1	intronic	0.096
rs10797435	1	G	C	0.3121	MMEL1	intronic	0.402
rs6664969	1	G	A	0.3121	MMEL1	intronic	4.418
rs35090174	1	ACT	A	0.3121	MMEL1	intronic	1.38
rs4648562	1	C	A	0.3121	MMEL1	exonic	1.331
rs4648652	1	A	G	0.332	MMEL1	intronic	5.946
rs4648653	1	C	T	0.3111	MMEL1	intronic	0.382
rs4648563	1	C	G	0.3121	MMEL1	intronic	1.645
rs78506337	1	G	A	0.3111	MMEL1	intronic	6.628
rs4074789	1	A	G	0.329	MMEL1	intronic	0.826
rs41300092	1	C	T	0.3091	MMEL1	intronic	0.237
rs10910105	1	G	A	0.3091	MMEL1	intronic	0.122
rs10797436	1	G	A	0.3111	MMEL1	intronic	1.755
rs10910106	1	G	T	0.3091	MMEL1	intronic	1.548
rs10797437	1	T	C	0.329	MMEL1	intronic	0.883
rs10910107	1	C	T	0.329	MMEL1	intronic	0.379
rs4445406	1	T	C	0.329	MMEL1	intronic	4.223
rs10910108	1	A	G	0.329	MMEL1	intronic	6.377
rs4278312	1	A	G	0.329	MMEL1	intronic	1.884
rs4422947	1	C	T	0.329	MMEL1	intronic	1.324
rs60687045	1	G	A	0.3091	MMEL1	intronic	5.958
rs4073285	1	C	T	0.3101	MMEL1	intronic	3.346
rs4073286	1	A	C	0.329	MMEL1	intronic	6.189
rs142350479	1	CAT	C	0.3091	MMEL1	intronic	0.884
rs145629728	1	CACAT	C	0.3082	MMEL1	intronic	0.744
rs10797438	1	C	T	0.329	MMEL1	intronic	1.624
rs12046118	1	A	C	0.329	MMEL1	intronic	0.303
rs10797439	1	G	A	0.329	MMEL1	intronic	1.365
rs10797440	1	A	G	0.33	MMEL1	exonic	13.86
rs10910111	1	A	G	0.331	MMEL1	intronic	5.88
rs10752748	1	G	A	0.3091	MMEL1	intronic	1.093
rs6684865	1	G	A	0.3091	MMEL1	intronic	0.041
rs10752749	1	A	C	0.33	MMEL1	intronic	0.558
rs10910112	1	T	C	0.329	MMEL1	intronic	0.029
rs10797441	1	T	G	0.3091	MMEL1	intronic	1.394
rs6673993	1	T	C	0.329	MMEL1	intronic	1.055
1:2552217:GA:GAAA	1	GA	GAAA	0.3101	MMEL1	intronic	NA
1:2552217:GA:GAA	1	GAA	GA	0.3618	MMEL1	intronic	NA
rs575166129	1	A	AT	0.2843	MMEL1	intronic	1.547
rs4648654	1	G	A	0.328	MMEL1	intronic	1.055
rs74731535	1	TAGG	T	0.329	MMEL1	intronic	2.449
rs3890745	1	T	C	0.3091	MMEL1	intronic	0.945
rs4474198	1	C	T	0.33	MMEL1	intronic	2.083
rs10797442	1	T	G	0.3091	MMEL1	intronic	1.503
rs12146058	1	A	G	0.3091	MMEL1	intronic	0.077
rs28568531	1	T	A	0.3091	MMEL1	intronic	2.356
rs7368072	1	C	T	0.3091	MMEL1	intronic	2.26
rs7368105	1	C	T	0.3091	MMEL1	intronic	0.117
rs7364820	1	G	A	0.3091	MMEL1	intronic	0.298
rs7523364	1	C	T	0.3091	MMEL1	intronic	1.455
rs112944993	1	GGAA	G	0.329	MMEL1	intronic	0.18
rs6422657	1	C	T	0.3091	MMEL1	intronic	0.026
rs6668149	1	A	C	0.3091	MMEL1	intronic	4.933
rs12748729	1	C	T	0.3091	MMEL1	intronic	0.003
rs12730932	1	T	G	0.3091	MMEL1	intronic	6.925
rs4648657	1	A	G	0.3091	MMEL1	intronic	6.675
rs4648658	1	G	A	0.328	MMEL1	exonic	3.195
rs4648659	1	T	G	0.3091	MMEL1	exonic	1.043
rs70956313	1	G	GCCC	0.3091	MMEL1	intronic	7.922
rs28532547	1	T	G	0.3091	MMEL1	intronic	4.705
rs4648564	1	T	C	0.3091	MMEL1	intronic	12.1
rs12749591	1	G	T	0.329	MMEL1	intronic	2.055
rs6698817	1	T	C	0.3091	MMEL1:RP13-436F16.1	ncRNA_intronic	1.685
rs12752515	1	T	C	0.3091	MMEL1:RP13-436F16.1	ncRNA_intronic	8.876
rs6666788	1	A	G	0.3091	RP13-436F16.1:TTC34	ncRNA_intronic	0.443
rs4648565	1	A	G	0.3052	TTC34	intronic	5.514
rs28690427	1	A	G	0.3091	TTC34	intronic	1.279
rs9970196	1	T	C	0.3091	TTC34	intronic	10.87
rs28611770	1	G	A	0.3052	TTC34	intronic	0.099
rs4648665	1	G	A	0.3101	TTC34	intronic	2.459
rs6604990	1	C	T	0.2813	TTC34	intronic	2.483
rs6689281	1	C	T	0.2376	TTC34	intronic	3.78
rs6687492	1	C	A	0.2495	TTC34	intronic	8.245
rs6604994	1	G	C	0.2624	TTC34	intronic	0.901
rs28774982	1	G	C	0.3101	TTC34	intronic	0.847
rs28499205	1	C	G	0.3111	TTC34	intronic	0.852
rs58055515	1	C	A	0.3111	TTC34	intronic	0.087
rs56814247	1	G	A	0.3111	TTC34	intronic	0.245
rs56822453	1	G	C	0.3111	TTC34	intronic	0.685
rs28729890	1	G	C	0.3091	TTC34	intronic	1.061
rs28730517	1	C	A	0.3101	TTC34	intronic	0.833
rs11486069	1	G	A	0.3201	TTC34	intronic	2.015
rs28619423	1	C	T	0.4473	TTC34	intronic	6.6
rs28373809	1	A	G	0.4473	TTC34	intronic	5.351
rs28648843	1	G	A	0.4612	TTC34	intronic	6.114
rs28458955	1	C	A	0.4612	TTC34	intronic	5.348
rs28707614	1	G	A	0.3241	TTC34	intronic	3.607
rs28486014	1	A	C	0.3091	TTC34	intronic	0.295
rs4648684	1	C	T	0.3131	TTC34	intronic	2.279
rs11516512	1	C	A	0.3082	TTC34	intronic	1.138
rs11516513	1	G	A	0.3062	TTC34	intronic	1.92
rs199671872	1	G	T	0.3082	TTC34	intronic	1.223
rs142042178	1	A	T	0.3072	TTC34	intronic	5.387
rs201062007	1	C	T	0.3091	TTC34	intronic	1.771
rs4648448	1	C	T	0.3091	TTC34	intronic	1.33
rs6666430	1	G	A	0.3091	TTC34	intronic	0.216
rs10909839	1	G	A	0.3082	TTC34	intronic	3.007
rs4648356	1	C	A	0.3082	TTC34	intronic	1.875
rs897628	1	C	T	0.3082	TTC34	intronic	7.104
rs60389769	1	G	A	0.3082	TTC34	intronic	0.229
rs897625	1	A	G	0.3062	TTC34	intergenic	3.691
rs897624	1	T	C	0.3062	TTC34	intergenic	0.882
rs2100574	1	G	A	0.3072	TTC34	intergenic	0.282
rs72946301	2	G	A	0.1113	ACOXL:AC096670.3	ncRNA_intronic	1.842
rs143791406	2	CT	C	0.1123	ACOXL:AC096670.3	ncRNA_intronic	1.435
rs139541361	2	TTGAG	T	0.1103	ACOXL:AC096670.3	ncRNA_intronic	4.222
rs77004761	2	T	A	0.1193	ACOXL:AC096670.3	ncRNA_intronic	0.322
rs72836344	2	G	T	0.1183	ACOXL	intronic	10.13
rs72836345	2	T	C	0.1193	BCL2L11	upstream	7.245
rs72836346	2	G	C	0.09245	BCL2L11	upstream	12.15
rs113135335	2	T	G	0.1173	BCL2L11	exonic	3.694
rs72836348	2	G	A	0.1173	BCL2L11	intronic	2.282
rs72836349	2	T	C	0.1173	BCL2L11	intronic	0.688
rs72836352	2	C	T	0.1163	BCL2L11	intronic	7.251
rs17484848	2	T	C	0.1153	BCL2L11	intronic	5.645
rs144569746	2	C	T	0.1163	BCL2L11	intronic	1.202
rs13405741	2	T	C	0.1103	BCL2L11	intronic	2.44
rs72837816	2	A	C	0.1163	BCL2L11	intronic	2.79
rs68021656	2	G	GT	0.1163	BCL2L11	UTR3	0.914
rs72837826	2	G	T	0.1133	BCL2L11	intergenic	1.585
rs79950062	2	T	C	0.1471	AC108463.1	intergenic	1.915
rs72837843	2	G	A	0.1322	MIR4435-1HG	ncRNA_intronic	1.124
rs376290829	2	C	A	0.1322	MIR4435-1HG	ncRNA_intronic	2.303
rs72837847	2	A	G	0.1322	MIR4435-1HG	ncRNA_intronic	6.745
rs6720394	2	T	G	0.1322	MIR4435-1HG	ncRNA_intronic	1.376
rs72837849	2	T	C	0.1322	MIR4435-1HG	ncRNA_intronic	0.265
rs72837850	2	A	G	0.1322	MIR4435-1HG	ncRNA_intronic	4.768
rs72837868	2	A	G	0.1342	MIR4435-1HG	ncRNA_intronic	0.428
rs545189732	2	C	G	0.1312	MIR4435-1HG	ncRNA_intronic	7.146
rs115636853	2	C	G	0.1362	MIR4435-1HG	ncRNA_intronic	3.697
rs374722324	2	G	A	0.1312	MIR4435-1HG:AC068491.2	ncRNA_intronic	4.573
rs368013776	2	C	T	0.1312	MIR4435-1HG:AC068491.2	ncRNA_intronic	0.15
rs73956806	2	C	T	0.1312	MIR4435-1HG:AC068491.2	ncRNA_intronic	1.373
rs185241389	2	C	T	0.1312	MIR4435-1HG:AC068491.2	ncRNA_intronic	0.437
rs6933404	6	T	C	0.169	RP11-95M15.1	intergenic	5.795
rs62432712	6	A	G	0.169	RP11-95M15.1	intergenic	6.087
rs2327832	6	A	G	0.168	RP11-95M15.1	intergenic	4.522
rs928722	6	C	T	0.17	RP11-95M15.1	intergenic	2.704
rs35926684	6	GA	G	0.1849	RP11-95M15.1	intergenic	8.538
rs6927172	6	C	G	0.169	RP11-95M15.1	intergenic	20.2
rs11757201	6	G	C	0.169	RP11-95M15.1	intergenic	0.107
rs17264332	6	A	G	0.169	RP11-95M15.1	intergenic	5.889
rs6920220	6	G	A	0.169	RP11-95M15.1	intergenic	7.919
rs2769345	6	C	T	0.5	RP11-514O12.4:RNASET2	intronic	0.615
rs10642330	6	C	CCTT	0.496	RP11-514O12.4:RNASET2	intronic	2.246
rs1044059	6	C	A	0.496	RNASET2	UTR5	10.52
rs150189585	6	GCCTGGCCCTCACCCAGC	G	0.494	RNASET2	upstream	6.98
rs2149083	6	G	C	0.495	RNASET2	upstream	1.806
rs2149084	6	G	C	0.495	RNASET2	upstream	7.011
rs2769346	6	A	G	0.494	RNASET2	upstream	4.129
rs2149085	6	T	C	0.494	RNASET2	upstream	2.874
rs2757042	6	A	T	0.496	RNASET2	upstream	4.081
rs2769347	6	T	A	0.494	RNASET2	intergenic	3.984
rs2757044	6	C	G	0.494	RNASET2	intergenic	5.455
rs2769348	6	A	G	0.494	RNASET2	intergenic	11.65
rs2149090	6	T	C	0.494	RNASET2	intergenic	5.319
rs2149091	6	C	T	0.494	RNASET2	intergenic	1.92
rs2149092	6	C	T	0.495	RNASET2	intergenic	5.385
rs2149093	6	T	C	0.496	RNASET2	intergenic	4.304
rs1819333	6	T	G	0.494	RNASET2	intergenic	4.097
rs2013815	6	T	A	0.494	RNASET2	intergenic	1.753
rs2769349	6	G	A	0.494	RNASET2	intergenic	2.748
rs4710147	6	G	A	0.494	RNASET2	intergenic	3.795
rs2757046	6	C	T	0.494	RNASET2	intergenic	2.134
rs2757047	6	C	T	0.494	RNASET2	intergenic	0.803
rs60401173	6	T	TA	0.5	RNASET2	intergenic	0.995
rs9348211	6	G	C	0.496	RNASET2	intergenic	1.407
rs6920364	6	G	C	0.496	RNASET2	intergenic	2.221
rs113085511	6	G	GT	0.4901	RNASET2	intergenic	1.926
rs202200390	6	TG	T	0.4901	RNASET2	intergenic	1.862
rs1187529	6	T	A	0.4871	RNASET2	intergenic	3.347
rs1187530	6	C	T	0.494	RNASET2	intergenic	2.545
rs2757050	6	G	T	0.494	RP1-167A14.2	intergenic	0.784
rs1590257	6	G	T	0.494	RP1-167A14.2	intergenic	0.844
rs56997939	6	TG	T	0.494	RP1-167A14.2	intergenic	0.602
rs59969476	6	CT	C	0.496	RP1-167A14.2	intergenic	0.44
rs2769351	6	A	G	0.494	RP1-167A14.2	intergenic	1.209
rs2769352	6	A	G	0.496	RP1-167A14.2	intergenic	0.912
rs6939196	6	C	T	0.494	RP1-167A14.2	intergenic	0.899
rs61267628	6	AT	A	0.497	RP1-167A14.2	intergenic	0.51
rs111724671	6	A	AG	0.494	RP1-167A14.2	intergenic	0.469
rs2769354	6	G	T	0.494	RP1-167A14.2	intergenic	1.014
rs2757052	6	T	C	0.494	RP1-167A14.2	intergenic	12.46
rs2769355	6	G	A	0.494	RP1-167A14.2	intergenic	3.602
rs2757054	6	A	G	0.494	RP1-167A14.2	intergenic	3.713
rs2015864	6	T	C	0.494	RP1-167A14.2	intergenic	9.998
rs1211447	6	T	C	0.494	RP1-167A14.2	intergenic	1.468
rs1187532	6	A	G	0.494	RP1-167A14.2	intergenic	5.624
rs434093	6	C	T	0.494	RP1-167A14.2	downstream	0.037
rs448060	6	G	A	0.494	RP1-167A14.2	downstream	5.263
rs364283	6	T	C	0.494	RP1-167A14.2	ncRNA_intronic	3.309
rs429083	6	C	T	0.494	RP1-167A14.2	ncRNA_intronic	2.08
rs365189	6	A	G	0.494	RP1-167A14.2	ncRNA_intronic	2.558
rs364451	6	A	G	0.496	RP1-167A14.2	ncRNA_intronic	3.135
rs376551	6	A	G	0.494	RP1-167A14.2	ncRNA_intronic	3.06
rs386548	6	A	T	0.494	RP1-167A14.2	ncRNA_intronic	2.732
rs402749	6	T	C	0.494	RP1-167A14.2	ncRNA_intronic	3.663
rs400063	6	T	C	0.494	RP1-167A14.2	ncRNA_intronic	2.585
rs385863	6	G	C	0.494	RP1-167A14.2	ncRNA_intronic	0.012
rs397713	6	A	G	0.494	RP1-167A14.2	ncRNA_intronic	3.682
rs453184	6	C	A	0.494	RP1-167A14.2	ncRNA_intronic	0.862
rs75590964	6	AAGTG	A	0.498	RP1-167A14.2	ncRNA_intronic	1.02
rs398278	6	G	A	0.496	RP1-167A14.2	ncRNA_intronic	2.442
rs436707	6	C	T	0.494	RP1-167A14.2	ncRNA_intronic	2.525
rs1794700	6	T	C	0.494	RP1-167A14.2	ncRNA_intronic	0.684
rs442298	6	C	G	0.494	RP1-167A14.2	ncRNA_intronic	1.766
rs377753	6	T	A	0.494	RP1-167A14.2	ncRNA_intronic	3.579
rs444988	6	T	A	0.496	RP1-167A14.2	ncRNA_intronic	2.693
rs430477	6	C	T	0.494	RP1-167A14.2	ncRNA_intronic	5.531
rs443570	6	A	G	0.494	RP1-167A14.2	ncRNA_intronic	0.32
rs376574	6	T	A	0.494	RP1-167A14.2	ncRNA_intronic	0.477
rs444210	6	G	A	0.4761	RP1-167A14.2	ncRNA_intronic	2.788
rs59712977	6	G	GCCC	0.494	RP1-167A14.2	ncRNA_intronic	1.104
rs439553	6	G	A	0.494	RP1-167A14.2	ncRNA_intronic	0.587
rs439237	6	G	A	0.494	RP1-167A14.2	ncRNA_intronic	2.906
rs140753	6	TATC	T	0.494	RP1-167A14.2	ncRNA_intronic	0.734
rs9457247	6	T	C	0.494	RP1-167A14.2	ncRNA_intronic	0.02
rs9459827	6	T	A	0.494	RP1-167A14.2	ncRNA_intronic	6.844
rs408080	6	C	T	0.496	RP1-167A14.2	ncRNA_intronic	3.011
rs1794699	6	C	G	0.494	RP1-167A14.2	ncRNA_intronic	0.419
rs1743439	6	T	C	0.494	RP1-167A14.2	ncRNA_intronic	2.15
rs13192426	6	G	A	0.494	RP1-167A14.2	ncRNA_intronic	0.103
rs13192687	6	G	A	0.494	RP1-167A14.2	ncRNA_intronic	4.271
rs9717862	6	G	T	0.496	RP1-167A14.2	ncRNA_intronic	4.116
rs9717548	6	T	C	0.494	RP1-167A14.2	ncRNA_intronic	3.032
rs5020533	6	C	T	0.494	RP1-167A14.2	ncRNA_intronic	2.003
rs1620933	6	G	A	0.494	RP1-167A14.2	ncRNA_intronic	3.251
rs405553	6	G	A	0.494	RP1-167A14.2	ncRNA_intronic	1.644
rs415987	6	A	G	0.494	RP1-167A14.2	ncRNA_intronic	2.671
rs1794697	6	T	C	0.494	RP1-167A14.2	ncRNA_intronic	1.32
rs148019450	6	CTCTTTCCCCTTCTTCCT	C	0.4801	RP1-167A14.2	ncRNA_intronic	4.999
rs34560498	6	G	A	0.494	RP1-167A14.2	ncRNA_intronic	4.907
rs414437	6	G	A	0.494	RP1-167A14.2	ncRNA_intronic	2.203
rs1794696	6	C	T	0.496	RP1-167A14.2	ncRNA_intronic	3.966
rs421214	6	G	A	0.494	RP1-167A14.2	ncRNA_intronic	2.928
rs422094	6	G	C	0.494	RP1-167A14.2	ncRNA_intronic	0.534
rs393558	6	C	A	0.494	RP1-167A14.2	ncRNA_intronic	0.52
rs394522	6	C	A	0.495	RP1-167A14.2	ncRNA_intronic	2.756
rs436625	6	A	C	0.494	RP1-167A14.2	ncRNA_intronic	1.785
rs393727	6	A	T	0.494	RP1-167A14.2	ncRNA_intronic	0.813
rs408040	6	T	A	0.494	RP1-167A14.2	ncRNA_intronic	7.001
rs408087	6	T	C	0.494	RP1-167A14.2	ncRNA_intronic	1.113
rs408918	6	T	G	0.494	RP1-167A14.2	ncRNA_intronic	0.056
rs413232	6	A	G	0.494	RP1-167A14.2	ncRNA_intronic	1.501
rs113808572	6	TATTAA	T	0.494	RP1-167A14.2	ncRNA_intronic	1.295
rs56761706	6	AT	A	0.494	RP1-167A14.2	ncRNA_intronic	1.722
rs404222	6	A	G	0.496	RP1-167A14.2	ncRNA_intronic	0.958
rs86755	6	C	T	0.494	RP1-167A14.2	ncRNA_intronic	0.749
rs382009	6	C	G	0.494	RP1-167A14.2	ncRNA_intronic	2.258
rs428805	6	A	C	0.494	RP1-167A14.2	ncRNA_intronic	1.327
rs111492570	6	GCCCGTTGT	G	0.495	RP1-167A14.2	ncRNA_intronic	2.832
rs2345571	6	G	T	0.495	RP1-167A14.2	ncRNA_intronic	4.285
rs4346838	6	A	G	0.496	RP1-167A14.2	ncRNA_intronic	1.305
rs2345572	6	T	A	0.496	RP1-167A14.2	ncRNA_intronic	5.797
rs1811123	6	C	T	0.494	RP1-167A14.2	ncRNA_intronic	6.033
rs2345573	6	G	C	0.493	RP1-167A14.2	ncRNA_intronic	3.743
rs4997107	6	T	C	0.493	RP1-167A14.2	ncRNA_intronic	0.978
rs366938	6	C	T	0.494	RP1-167A14.2	ncRNA_intronic	5.596
rs1811121	6	C	T	0.494	RP1-167A14.2	ncRNA_intronic	5.389
rs71753628	6	G	GGT	0.495	RP1-167A14.2	ncRNA_intronic	1.701
rs1811120	6	T	C	0.496	RP1-167A14.2	ncRNA_intronic	0.657
rs385460	6	T	A	0.494	RP1-167A14.2	ncRNA_intronic	1.631
rs427824	6	G	T	0.496	RP1-167A14.2	ncRNA_intronic	0.168
rs385113	6	G	A	0.494	RP1-167A14.2	ncRNA_intronic	4.344
rs932644	6	C	A	0.494	RP1-167A14.2	ncRNA_intronic	1.931
rs10946198	6	T	C	0.494	RP1-167A14.2	ncRNA_intronic	1.842
rs140839907	6	A	ATT	0.4254	RP1-167A14.2	ncRNA_intronic	0.411
rs10946199	6	A	G	0.494	RP1-167A14.2	ncRNA_intronic	2.886
rs1743440	6	A	G	0.494	RP1-167A14.2	ncRNA_intronic	3.245
rs1743441	6	G	A	0.494	RP1-167A14.2	ncRNA_intronic	0.483
rs1794694	6	C	T	0.494	RP1-167A14.2	ncRNA_intronic	1.817
rs430293	6	G	A	0.494	RP1-167A14.2	ncRNA_intronic	6.156
rs430097	6	G	A	0.494	RP1-167A14.2	ncRNA_intronic	9.065
rs409356	6	A	T	0.494	RP1-167A14.2	ncRNA_intronic	4.028
rs447042	6	T	C	0.494	RP1-167A14.2	ncRNA_intronic	1.624
rs402191	6	C	T	0.494	RP1-167A14.2	ncRNA_intronic	3.331
rs1794693	6	C	T	0.494	RP1-167A14.2	ncRNA_intronic	1.422
rs401261	6	A	T	0.494	RP1-167A14.2	ncRNA_intronic	3.418
rs401260	6	C	T	0.494	RP1-167A14.2	ncRNA_intronic	3.746
rs422694	6	T	G	0.494	RP1-167A14.2	ncRNA_intronic	2.092
rs422780	6	G	A	0.494	RP1-167A14.2	ncRNA_intronic	4.112
rs400176	6	C	T	0.494	RP1-167A14.2	ncRNA_intronic	5.994
rs422562	6	G	A	0.494	RP1-167A14.2	ncRNA_intronic	10.23
rs416131	6	T	G	0.494	RP1-167A14.2	ncRNA_intronic	3.677
rs415890	6	C	G	0.494	RP1-167A14.2	ncRNA_intronic	8.014
rs415842	6	A	G	0.494	RP1-167A14.2	ncRNA_intronic	2.862
rs389956	6	G	T	0.494	RP1-167A14.2	ncRNA_intronic	0.792
rs389946	6	C	T	0.493	RP1-167A14.2	ncRNA_intronic	0.78
rs407515	6	C	G	0.494	RP1-167A14.2	ncRNA_intronic	0.054
rs35368136	6	C	CT	0.492	RP1-167A14.2	ncRNA_intronic	0.743
rs35413727	6	C	CA	0.494	RP1-167A14.2	ncRNA_intronic	1.302
rs71032891	6	G	GA	0.493	RP1-167A14.2	ncRNA_intronic	1.515
rs35401781	6	GT	G	0.494	RP1-167A14.2	ncRNA_intronic	1.404
rs406095	6	T	C	0.494	RP1-167A14.2	ncRNA_intronic	2.66
rs4710160	6	A	T	0.494	RP1-167A14.2	ncRNA_intronic	0.12
rs4710161	6	C	T	0.494	RP1-167A14.2	ncRNA_intronic	4.059
rs388406	6	G	A	0.494	RP1-167A14.2	ncRNA_intronic	5.214
rs377232	6	A	C	0.492	RP1-167A14.2	ncRNA_intronic	2.797
rs433191	6	A	T	0.492	RP1-167A14.2	ncRNA_intronic	10.5
rs387733	6	G	A	0.494	RP1-167A14.2	ncRNA_intronic	3.824
rs140752	6	C	CTTG	0.494	RP1-167A14.2	ncRNA_intronic	1.434
rs430145	6	T	C	0.494	RP1-167A14.2	ncRNA_intronic	0.38
rs425039	6	T	C	0.494	RP1-167A14.2	ncRNA_intronic	0.394
rs140748	6	TGAG	T	0.494	RP1-167A14.2	ncRNA_intronic	4.889
rs11307261	6	A	AT	0.496	RP1-167A14.2	ncRNA_intronic	2.191
rs376097	6	G	A	0.494	RP1-167A14.2	ncRNA_intronic	4.836
rs424185	6	T	C	0.494	RP1-167A14.2	ncRNA_intronic	1.983
rs400837	6	C	T	0.494	RP1-167A14.2	ncRNA_intronic	2.803
rs239935	6	A	G	0.498	RP1-167A14.2	ncRNA_intronic	1.136
rs239934	6	A	G	0.498	RP1-167A14.2	ncRNA_intronic	4.814
rs34729961	6	GC	G	0.4215	FGFR1OP:RP11-517H2.6	ncRNA_intronic	8.314
rs239933	6	A	G	0.4423	FGFR1OP:RP11-517H2.6	ncRNA_intronic	9.021
rs12212247	6	T	C	0.4274	FGFR1OP:RP11-517H2.6	ncRNA_intronic	8.381
rs11399450	6	C	CT	0.4473	FGFR1OP:RP11-517H2.6	ncRNA_intronic	5.576
rs6456143	6	C	A	0.4473	FGFR1OP:RP11-517H2.6	ncRNA_intronic	0.294
rs9459835	6	G	T	0.4473	FGFR1OP:RP11-517H2.6	ncRNA_exonic	1.653
rs9459836	6	G	A	0.4274	FGFR1OP:RP11-517H2.6	ncRNA_intronic	7.312
rs10606840	6	CTATT	C	0.4294	FGFR1OP:RP11-517H2.6	ncRNA_intronic	1.108
rs71032893	6	GT	G	0.4473	FGFR1OP:RP11-517H2.6	ncRNA_intronic	0.653
rs138783046	6	GGCGCGGTGGCTCATGCCTGT	G	0.4483	FGFR1OP:RP11-517H2.6	ncRNA_intronic	0.671
rs6929466	6	C	T	0.4294	FGFR1OP:RP11-517H2.6	ncRNA_intronic	0.27
rs1322077	6	T	C	0.4294	FGFR1OP:RP11-517H2.6	ncRNA_intronic	3.227
rs9457249	6	A	G	0.4294	FGFR1OP:RP11-517H2.6	ncRNA_intronic	3.271
rs9459838	6	C	G	0.4274	FGFR1OP:RP11-517H2.6	ncRNA_intronic	5.521
rs9457251	6	T	C	0.4294	FGFR1OP:RP11-517H2.6	ncRNA_intronic	4.024
rs5881724	6	CT	C	0.4294	FGFR1OP:RP11-517H2.6	ncRNA_intronic	0.676
rs1060404	6	A	G	0.4274	FGFR1OP:RP11-517H2.6	ncRNA_intronic	0.176
6:167430186:A:G	6	A	G	0.4274	FGFR1OP:RP11-517H2.6	ncRNA_intronic	3.9
rs7751133	6	T	A	0.4682	FGFR1OP:RP11-517H2.6	ncRNA_intronic	1.953
rs12526548	6	C	T	0.4473	FGFR1OP:RP11-517H2.6	ncRNA_intronic	3.733
rs9459839	6	T	C	0.4483	FGFR1OP:RP11-517H2.6	ncRNA_intronic	1.223
rs9459840	6	G	A	0.4294	FGFR1OP:RP11-517H2.6	ncRNA_intronic	0.003
rs9459841	6	G	A	0.4294	FGFR1OP:RP11-517H2.6	ncRNA_intronic	1.892
rs9459842	6	A	G	0.4473	FGFR1OP:RP11-517H2.6	ncRNA_intronic	0.053
rs35171809	6	A	G	0.4473	FGFR1OP:RP11-517H2.6	ncRNA_intronic	2.44
rs9457252	6	G	A	0.4274	FGFR1OP:RP11-517H2.6	ncRNA_intronic	0.325
rs6904946	6	T	C	0.4294	FGFR1OP:RP11-517H2.6	ncRNA_intronic	7.188
rs6900701	6	A	G	0.4294	FGFR1OP:RP11-517H2.6	ncRNA_intronic	0.504
rs9457254	6	G	A	0.4274	FGFR1OP:RP11-517H2.6	ncRNA_intronic	0.183
rs147460349	6	C	CAAAAA	0.4344	FGFR1OP:RP11-517H2.6	ncRNA_intronic	7.351
rs1894603	6	T	C	0.4473	FGFR1OP:RP11-517H2.6	ncRNA_intronic	0.366
rs7749278	6	T	C	0.4483	FGFR1OP:RP11-517H2.6	ncRNA_intronic	0.006
rs141889698	6	C	CACAA	0.4473	FGFR1OP:RP11-517H2.6	ncRNA_intronic	6.069
rs3752520	6	T	C	0.4274	FGFR1OP:RP11-517H2.6	ncRNA_intronic	4.777
rs9457256	6	T	C	0.4284	FGFR1OP:RP11-517H2.6	ncRNA_intronic	1.165
rs6923582	6	T	A	0.4294	FGFR1OP:RP11-517H2.6	ncRNA_intronic	9.945
rs2301436	6	C	T	0.4473	FGFR1OP:RP11-517H2.6	ncRNA_intronic	5.158
rs2282861	6	C	T	0.4473	FGFR1OP:RP11-517H2.6	ncRNA_intronic	1.154
rs2282860	6	T	C	0.4473	FGFR1OP:RP11-517H2.6	ncRNA_intronic	3.91
rs9459845	6	C	G	0.4473	FGFR1OP:RP11-517H2.6	ncRNA_intronic	0.743
rs9457257	6	G	A	0.4473	FGFR1OP:RP11-517H2.6	ncRNA_intronic	0.703
rs61710173	6	T	TCA	0.4473	FGFR1OP:RP11-517H2.6	ncRNA_intronic	1.451
rs9459846	6	T	G	0.4473	FGFR1OP:RP11-517H2.6	ncRNA_intronic	1.329
rs2181059	6	T	C	0.4483	FGFR1OP:RP11-517H2.6	ncRNA_intronic	6.86
rs2237277	6	G	A	0.4473	FGFR1OP:RP11-517H2.6	ncRNA_intronic	5.651
rs2237276	6	C	T	0.4294	FGFR1OP:RP11-517H2.6	ncRNA_intronic	2.014
rs2237275	6	C	A	0.4463	FGFR1OP:RP11-517H2.6	ncRNA_intronic	0.074
rs2237274	6	C	G	0.4463	FGFR1OP:RP11-517H2.6	ncRNA_intronic	1.645
rs2237273	6	T	C	0.4463	FGFR1OP:RP11-517H2.6	ncRNA_intronic	0.602
rs6456146	6	C	T	0.4463	FGFR1OP:RP11-517H2.6	ncRNA_intronic	0.572
rs2237272	6	C	T	0.4264	FGFR1OP:RP11-517H2.6	ncRNA_intronic	0.586
rs13195812	6	C	T	0.4274	FGFR1OP:RP11-517H2.6	ncRNA_intronic	1.67
rs9459849	6	G	T	0.4264	FGFR1OP:RP11-517H2.6	ncRNA_intronic	4.357
rs9457258	6	T	C	0.4463	FGFR1OP:RP11-517H2.6	ncRNA_intronic	1.727
rs9457259	6	C	T	0.4264	FGFR1OP:RP11-517H2.6	ncRNA_intronic	2.328
rs541205318	6	CTT	C	0.4553	FGFR1OP:RP11-517H2.6	ncRNA_intronic	NA
rs537613716	6	T	A	0.4553	FGFR1OP:RP11-517H2.6	ncRNA_intronic	3.774
rs548472584	6	GT	G	0.4553	FGFR1OP:RP11-517H2.6	ncRNA_intronic	NA
rs200447952	6	CAA	C	0.4553	FGFR1OP:RP11-517H2.6	ncRNA_intronic	0.196
rs376571402	6	C	G	0.4612	FGFR1OP:RP11-517H2.6	NA	0.043
rs79452434	6	A	C	0.4612	FGFR1OP:RP11-517H2.6	ncRNA_intronic	0.148
rs10946203	6	A	C	0.4284	FGFR1OP:RP11-517H2.6	ncRNA_intronic	1.831
rs9295384	6	T	A	0.4473	FGFR1OP:RP11-517H2.6	ncRNA_intronic	5.476
rs9295385	6	A	G	0.4294	FGFR1OP:RP11-517H2.6	ncRNA_intronic	0.099
rs34458103	6	TTA	T	0.4473	FGFR1OP:RP11-517H2.6	ncRNA_intronic	0.496
rs10455982	6	C	T	0.4264	FGFR1OP:RP11-517H2.6	ncRNA_intronic	0.339
rs10946204	6	T	C	0.4264	FGFR1OP:RP11-517H2.6	ncRNA_intronic	4.59
rs10946205	6	A	G	0.4473	FGFR1OP:RP11-517H2.6	ncRNA_intronic	0.118
rs11275310	6	T	TATTCAGTACCA	0.4473	FGFR1OP:RP11-517H2.6	ncRNA_intronic	8.27
rs10484531	6	G	A	0.4294	FGFR1OP:RP11-517H2.6	ncRNA_intronic	1.655
rs10946207	6	C	T	0.3807	FGFR1OP:RP11-517H2.6	ncRNA_intronic	0.446
rs2038580	6	A	T	0.3827	FGFR1OP:RP11-517H2.6	ncRNA_intronic	0.21
rs7748224	6	C	T	0.4016	FGFR1OP:RP11-517H2.6	ncRNA_intronic	1.711
rs12208359	6	G	A	0.3807	FGFR1OP:RP11-517H2.6	ncRNA_intronic	0.066
rs71032899	6	A	AGCC	0.4006	FGFR1OP:RP11-517H2.6	ncRNA_intronic	3.275
rs62436765	6	G	A	0.4006	FGFR1OP:RP11-517H2.6	ncRNA_intronic	1.482
rs10946208	6	C	T	0.4006	FGFR1OP:RP11-517H2.6	ncRNA_intronic	0.113
rs35649418	6	AT	A	0.4026	FGFR1OP:RP11-517H2.6	ncRNA_intronic	0.977
rs6909180	6	A	G	0.4026	FGFR1OP:RP11-517H2.6	ncRNA_intronic	5.315
rs12213683	6	G	A	0.4026	FGFR1OP:RP11-517H2.6	ncRNA_intronic	0.338
rs66772047	6	AAGTTATTTAATATC	A	0.4026	FGFR1OP:RP11-517H2.6	ncRNA_intronic	1.898
rs12529876	6	G	A	0.4026	FGFR1OP:RP11-517H2.6	ncRNA_intronic	4.094
rs10484530	6	C	T	0.3827	FGFR1OP:RP11-517H2.6	ncRNA_intronic	4.101
rs12528323	6	A	G	0.4026	FGFR1OP:RP11-517H2.6	ncRNA_intronic	5.701
rs66940113	6	TTG	T	0.4026	FGFR1OP:RP11-517H2.6	ncRNA_intronic	3.32
rs12528689	6	A	G	0.4026	FGFR1OP:RP11-517H2.6	ncRNA_intronic	0.081
rs13208636	6	T	G	0.4026	FGFR1OP:RP11-517H2.6	ncRNA_intronic	3.932
rs6456149	6	T	C	0.4036	FGFR1OP:RP11-517H2.6	ncRNA_intronic	1.731
rs12209395	6	G	A	0.3837	FGFR1OP:RP11-517H2.6	ncRNA_intronic	3.067
rs6920858	6	G	A	0.3827	FGFR1OP:RP11-517H2.6	ncRNA_intronic	13.78
rs2181058	6	A	T	0.4026	FGFR1OP:RP11-517H2.6	ncRNA_intronic	6.047
rs138936090	6	TTAAG	T	0.3827	FGFR1OP:RP11-517H2.6	ncRNA_intronic	5.343
rs12529238	6	G	A	0.4026	FGFR1OP:RP11-517H2.6	ncRNA_intronic	0.008
rs9459853	6	C	A	0.4026	FGFR1OP:RP11-517H2.6	ncRNA_intronic	0.196
rs9459854	6	C	T	0.3827	FGFR1OP:RP11-517H2.6	ncRNA_intronic	5.582
rs9459855	6	G	T	0.3827	FGFR1OP:RP11-517H2.6	ncRNA_intronic	3.931
rs6932740	6	G	A	0.4026	RP11-517H2.6	ncRNA_intronic	0.208
rs6934043	6	C	T	0.4026	RP11-517H2.6	ncRNA_intronic	0.231
rs10654264	6	T	TCCAC	0.4026	RP11-517H2.6	ncRNA_intronic	0.884
rs9457260	6	C	T	0.3827	RP11-517H2.6	ncRNA_intronic	0.397
rs17524252	6	T	G	0.3827	RP11-517H2.6	ncRNA_intronic	7.903
rs1358882	6	G	A	0.4026	RP11-517H2.6	ncRNA_intronic	2.891
rs720325	6	G	T	0.4026	RP11-517H2.6	ncRNA_intronic	0.302
rs1358883	6	G	C	0.4026	RP11-517H2.6	ncRNA_intronic	0.208
rs9457261	6	A	G	0.4026	RP11-517H2.6	ncRNA_intronic	1.929
rs4710175	6	A	G	0.3827	RP11-517H2.6	ncRNA_intronic	2.161
rs1407315	6	A	G	0.4026	RP11-517H2.6	ncRNA_intronic	0.976
rs6456150	6	A	G	0.4026	RP11-517H2.6	ncRNA_intronic	1.152
rs12527827	6	C	T	0.4026	RP11-517H2.6	ncRNA_intronic	5.216
rs12529959	6	T	C	0.4026	RP11-517H2.6	ncRNA_intronic	5.084
rs6909475	6	C	T	0.4026	RP11-517H2.6	ncRNA_intronic	2.834
rs6909502	6	C	T	0.4026	RP11-517H2.6	ncRNA_intronic	0.066
rs6936261	6	A	C	0.4026	RP11-517H2.6	ncRNA_intronic	0.46
rs916331	6	T	G	0.3827	RP11-517H2.6	ncRNA_intronic	5.352
rs34002832	6	GAA	G	0.4026	RP11-517H2.6	ncRNA_intronic	0.944
rs12523712	6	A	G	0.4026	RP11-517H2.6	ncRNA_intronic	10.62
rs13204839	6	G	A	0.3827	RP11-517H2.6	ncRNA_intronic	6.788
rs911632	6	T	C	0.4026	RP11-517H2.6	ncRNA_intronic	11.66
rs1810644	6	A	G	0.4016	RP11-517H2.6	ncRNA_intronic	2.563
rs1810645	6	A	C	0.4026	RP11-517H2.6	ncRNA_intronic	0.175
rs2017338	6	G	A	0.4026	RP11-517H2.6	ncRNA_intronic	2.001
rs6456151	6	A	C	0.4026	RP11-517H2.6	ncRNA_intronic	5.49
rs6456152	6	A	G	0.3827	RP11-517H2.6	ncRNA_intronic	5.998
rs6456153	6	T	C	0.4026	RP11-517H2.6	ncRNA_intronic	3.974
rs6456154	6	C	T	0.4036	RP11-517H2.6	ncRNA_intronic	3.978
rs12203510	6	C	T	0.4026	RP11-517H2.6	ncRNA_intronic	1.922
rs13210649	6	T	G	0.4026	RP11-517H2.6	ncRNA_intronic	4.908
rs9457262	6	A	G	0.3827	RP11-517H2.6	ncRNA_intronic	7.24
rs139684109	6	ATGTT	A	0.3827	RP11-517H2.6	ncRNA_intronic	0.419
rs12213801	6	T	A	0.4026	RP11-517H2.6	ncRNA_intronic	3.159
rs34009514	6	AT	A	0.3847	RP11-517H2.6	ncRNA_intronic	0.55
rs4412174	6	A	G	0.3827	RP11-517H2.6	ncRNA_intronic	1.784
rs4458654	6	A	C	0.3827	RP11-517H2.6	ncRNA_intronic	1.426
rs71004105	6	TC	T	0.3827	RP11-517H2.6	ncRNA_intronic	0.475
rs34155048	6	T	A	0.3827	RP11-517H2.6	ncRNA_intronic	1.887
rs34611616	6	G	A	0.3827	RP11-517H2.6	ncRNA_intronic	1.022
rs12525345	6	T	C	0.4026	RP11-517H2.6	ncRNA_intronic	1.058
rs12525855	6	T	G	0.4046	RP11-517H2.6	ncRNA_intronic	1.708
rs9457265	6	T	C	0.4066	RP11-517H2.6	ncRNA_intronic	1.362
rs10946209	6	G	A	0.4046	RP11-517H2.6	ncRNA_intronic	0.602
rs13195158	6	G	A	0.4066	RP11-517H2.6	ncRNA_intronic	1.261
rs2157388	6	G	A	0.3867	RP11-517H2.6	ncRNA_intronic	0.752
rs2187859	6	G	A	0.4066	RP11-517H2.6	ncRNA_intronic	0.898
rs9457266	6	T	C	0.4066	RP11-517H2.6	ncRNA_intronic	1.631
rs7750209	6	T	G	0.4066	RP11-517H2.6	ncRNA_intronic	1.553
rs34128901	6	GT	G	0.4066	RP11-517H2.6	ncRNA_intronic	0.371
rs7746628	6	A	G	0.4066	RP11-517H2.6	ncRNA_intronic	1.799
rs12198816	6	G	A	0.4056	RP11-517H2.6	ncRNA_intronic	0.934
rs4598049	6	A	T	0.4066	RP11-517H2.6	ncRNA_intronic	1.556
rs36098626	6	C	CT	0.3429	RP11-517H2.6	ncRNA_intronic	0.537
rs2345753	6	T	A	0.4066	RP11-517H2.6	ncRNA_intronic	1.357
rs2345754	6	T	C	0.4066	RP11-517H2.6	ncRNA_intronic	1.726
rs35294604	6	A	AT	0.4066	RP11-517H2.6	ncRNA_intronic	0.37
rs7761977	6	A	G	0.4066	RP11-517H2.6	ncRNA_intronic	0.7
rs7742305	6	C	T	0.4066	RP11-517H2.6	ncRNA_intronic	1.67
rs7766242	6	T	C	0.3867	RP11-517H2.6	ncRNA_intronic	9.839
rs7762156	6	A	T	0.4066	RP11-517H2.6	ncRNA_intronic	4.654
rs2001115	6	A	C	0.4066	RP11-517H2.6	ncRNA_intronic	7.34
rs2001114	6	A	G	0.4046	RP11-517H2.6	ncRNA_intronic	8.811
rs9459862	6	C	T	0.4066	RP11-517H2.6	ncRNA_intronic	1.603
rs35291016	6	T	TA	0.4066	RP11-517H2.6	ncRNA_intronic	1.056
rs137954857	6	C	CCT	0.4066	RP11-517H2.6	ncRNA_intronic	0.334
rs2239827	6	G	A	0.3897	RP11-517H2.6	ncRNA_intronic	0.392
rs2285148	6	G	T	0.4076	RP11-517H2.6	ncRNA_intronic	7.196
rs4710176	6	T	C	0.4095	RP11-517H2.6	ncRNA_intronic	0.18
rs6921588	6	C	A	0.4036	RP11-517H2.6	ncRNA_intronic	2.564
rs13213249	6	G	A	0.4076	RP11-517H2.6	ncRNA_intronic	2.577
rs13199692	6	A	G	0.4135	RP11-517H2.6	ncRNA_intronic	0.684
rs4709147	6	A	G	0.3887	RP11-517H2.6	ncRNA_intronic	4.057
rs9459870	6	C	T	0.4076	RP11-517H2.6	ncRNA_intronic	1.095
rs146260417	6	T	A	0.4105	RP11-517H2.6	ncRNA_intronic	2.746
rs112252419	6	C	T	0.4085	RP11-517H2.6	ncRNA_intronic	1.79
rs9459871	6	G	A	0.4085	RP11-517H2.6	ncRNA_intronic	1.165
rs9459872	6	C	T	0.3877	RP11-517H2.6	ncRNA_intronic	1.246
rs6925969	6	C	A	0.4076	RP11-517H2.6	ncRNA_intronic	1.489
rs9457268	6	A	T	0.4374	RP11-517H2.6	ncRNA_intronic	3.986
rs9459874	6	C	T	0.4374	RP11-517H2.6	ncRNA_intronic	0.9
rs2239826	6	T	C	0.3877	RP11-517H2.6	ncRNA_intronic	7.85
rs2285147	6	G	A	0.4374	RP11-517H2.6	ncRNA_intronic	1.564
rs6902119	6	T	C	0.4374	RP11-517H2.6	ncRNA_intronic	2.573
rs6918286	6	C	T	0.4374	RP11-517H2.6	ncRNA_intronic	4.424
rs6941355	6	A	G	0.4384	RP11-517H2.6	ncRNA_intronic	4.294
rs17615336	6	A	G	0.3877	RP11-517H2.6	ncRNA_intronic	1.998
rs7760495	6	C	T	0.4364	RP11-517H2.6	ncRNA_intronic	6.333
rs2239824	6	T	A	0.3877	RP11-517H2.6	ncRNA_intronic	1.451
rs9457269	6	C	T	0.3877	RP11-517H2.6	ncRNA_intronic	0.435
rs12193698	6	C	A	0.3877	RP11-517H2.6	ncRNA_intronic	1.273
rs2239823	6	T	C	0.3877	RP11-517H2.6	ncRNA_intronic	0.589
rs12178491	6	C	T	0.3917	RP11-517H2.6	ncRNA_intronic	4.703
rs9457270	6	A	G	0.3907	RP11-517H2.6	ncRNA_intronic	2.448
rs6907666	6	G	A	0.3887	RP11-517H2.6	ncRNA_intronic	2.053
rs4728141	7	T	C	0.4732	IRF5	intergenic	8.415
rs4731532	7	G	A	0.494	IRF5	intergenic	1.286
rs4728142	7	G	A	0.4493	IRF5	intergenic	1.496
rs3778754	7	C	G	0.4722	IRF5	intergenic	0.14
rs3757387	7	T	C	0.4543	IRF5	intergenic	1.106
rs142738614	7	C	CGCGGG	0.4543	IRF5	intronic	9.089
rs3807307	7	T	C	0.4742	IRF5	intronic	3.638
rs752637	7	C	T	0.3618	IRF5	intronic	6.07
rs3823536	7	G	A	0.4732	IRF5	intronic	2.245
rs3778753	7	A	G	0.4751	IRF5	intronic	10.14
rs3778752	7	G	T	0.4751	IRF5	intronic	6.645
rs3778751	7	A	T	0.4751	IRF5	intronic	4.53
rs3807306	7	G	T	0.4871	IRF5	intronic	0.965
rs11761199	7	A	G	0.4692	IRF5	intronic	5.68
rs7808907	7	C	T	0.4791	IRF5	intronic	1.182
rs1874327	7	T	A	0.3111	IRF5	intronic	12.94
rs199508964	7	C	CACTCTGCAGCCGCCCACTCTGCGGCCGCCT	0.4662	IRF5	exonic	10.79
rs10954213	7	G	A	0.3678	IRF5	UTR3	16.34
rs11770589	7	A	G	0.4682	IRF5	UTR3	2.563
rs10954214	7	T	C	0.3121	IRF5	UTR3	15.66
rs13242262	7	T	A	0.3678	IRF5	intergenic	2.95
rs3857851	7	T	C	0.4672	IRF5	intergenic	6.2
rs3925323	7	G	A	0.3121	IRF5	intergenic	2.543
rs5887398	7	G	GCTCC	0.4682	IRF5	intergenic	0.943
rs7800687	7	G	C	0.3121	TNPO3	intergenic	1.829
rs2280714	7	T	C	0.3121	TNPO3	downstream	6.452
rs10236569	7	G	T	0.3121	TNPO3	intronic	5.402
rs17166351	7	T	C	0.4702	TNPO3	intronic	12.06
rs10229001	7	C	T	0.3678	TNPO3	intronic	7.164
rs62478580	7	G	T	0.3121	TNPO3	intronic	8.403
rs60239254	7	A	G	0.4682	TNPO3	intronic	0.091
rs4731533	7	G	A	0.3678	TNPO3	intronic	3.39
rs6948875	7	G	A	0.4682	TNPO3	intronic	3.921
rs5887399	7	GT	G	0.4901	TNPO3	intronic	2.221
rs2172876	7	C	G	0.4682	TNPO3	intronic	4.171
rs4731534	7	A	C	0.3678	TNPO3	intronic	5.134
rs4731535	7	T	C	0.4712	TNPO3	intronic	1.873
rs8043	7	A	G	0.4682	TNPO3	exonic	14.97
rs6953869	7	G	A	0.4682	TNPO3	intronic	10.09
rs1874332	7	T	C	0.4712	TNPO3	intronic	0.467
rs3778750	7	T	G	0.3121	TNPO3	intronic	1.552
rs3778749	7	C	T	0.3121	TNPO3	intronic	3.835
rs3778748	7	T	C	0.4682	TNPO3	intronic	11.91
rs2272347	7	A	T	0.3678	TNPO3	intronic	6.726
rs6946318	7	T	C	0.4682	TNPO3	intronic	0.574
rs7789423	7	G	A	0.3121	TNPO3	intronic	8.296
rs6948928	7	C	T	0.3121	TNPO3	intronic	3.496
rs5887404	7	G	GT	0.498	TNPO3	intronic	7.705
rs7796963	7	C	T	0.3678	TNPO3	intronic	0.075
rs11770317	7	C	G	0.4712	TNPO3	intronic	1.493
rs6969930	7	C	T	0.3708	TNPO3	intronic	4.039
rs3993429	7	AATGAT	A	0.3151	TNPO3	intronic	4.781
rs112281986	7	C	CTTTAT	0.4712	TNPO3	intronic	2.188
rs11763684	7	C	T	0.3678	TNPO3	intronic	1.049
rs201222286	7	C	CT	0.4831	TNPO3	intronic	8.669
rs7807018	7	G	A	0.3708	TNPO3	intronic	11.33
rs4731536	7	T	C	0.3708	TNPO3	intronic	0.14
rs11763959	7	A	G	0.498	TNPO3	intronic	2.301
rs11765050	7	A	G	0.4712	TNPO3	intronic	6.914
rs3807302	7	T	C	0.3151	TNPO3	intronic	1.745
rs35061509	7	G	GT	0.325	TNPO3	intronic	0.487
rs10954215	7	T	C	0.3678	TNPO3	intronic	3.545
rs34945917	7	C	CA	0.3231	TNPO3	intronic	1.215
rs1597552	7	C	T	0.4702	TNPO3	intronic	5.729
rs11767711	7	T	C	0.3708	TNPO3	intronic	2.754
rs4731538	7	C	G	0.4712	TNPO3	intronic	0.196
rs11769533	7	A	G	0.4712	TNPO3	intronic	9.128
rs3896309	7	C	G	0.4682	TNPO3	intronic	0.705
rs35451473	7	AT	A	0.3121	TNPO3	intronic	2.458
rs6965542	7	T	C	0.3678	TNPO3	intronic	9.099
rs11760442	7	C	A	0.3121	TNPO3	intronic	4.54
rs3847099	7	T	C	0.3121	TNPO3	intronic	1.87
rs3857852	7	C	T	0.3121	TNPO3	intronic	3.257
rs12155080	7	C	G	0.3678	TNPO3	intronic	0.667
rs28711211	7	A	G	0.4702	TNPO3	intronic	1.612
rs7776477	7	C	T	0.4682	TNPO3	intronic	3.659
rs7793851	7	T	C	0.4682	TNPO3	intronic	3.405
rs13221560	7	G	A	0.3151	TNPO3	intronic	6.51
rs60086303	7	C	CA	0.3678	TNPO3	intronic	3.2
rs73240327	7	T	C	0.4911	TNPO3	intronic	2.831
rs67123975	7	T	C	0.4682	TNPO3	intronic	10.52
rs12532542	7	C	T	0.3121	TNPO3	intronic	0.299
rs4731540	7	T	C	0.3121	TNPO3	intronic	3.975
rs10239340	7	T	G	0.3678	TNPO3	intronic	5.71
rs11762968	7	A	G	0.4712	TNPO3	intronic	16.31
rs34842192	7	TCCA	T	0.3688	TNPO3	intronic	2.633
rs9649520	7	T	C	0.4682	TNPO3	intronic	8.102
rs9649521	7	C	G	0.4682	TNPO3	intronic	3.086
rs1072767	7	A	G	0.3121	TNPO3	intronic	11.68
rs6467222	7	T	C	0.3678	TNPO3	intronic	0.053
rs7784015	7	C	T	0.4642	TNPO3	intronic	7.219
rs6467223	7	G	A	0.3131	TNPO3	intronic	4.34
rs6973975	7	A	G	0.3151	TNPO3	intronic	1.539
rs6974262	7	A	G	0.4722	TNPO3	intronic	3.436
rs921403	7	A	T	0.3151	TNPO3	intronic	3.937
rs4731541	7	G	C	0.3628	TNPO3	intronic	10.26
rs7783384	7	C	T	0.3638	TNPO3	intronic	1.217
rs10279821	7	C	T	0.3091	TNPO3	intronic	0.681
rs10156169	7	G	A	0.3101	TNPO3	intronic	4.417
rs5887408	7	CA	C	0.4046	TNPO3	intronic	1.426
rs6467224	7	C	T	0.3062	TNPO3	intronic	0.073
rs111338191	12	AAATT	A	0.4732	RP3-473L9.4	ncRNA_intronic	8.59
rs10774624	12	G	A	0.4702	RP3-473L9.4	ncRNA_intronic	4.691
rs7310615	12	G	C	0.4652	SH2B3	intronic	1.045
rs3184504	12	T	C	0.4642	SH2B3	exonic	11.21
rs4766578	12	A	T	0.4771	ATXN2	intronic	1.682
rs35350651	12	A	AC	0.4771	ATXN2	intronic	7.032
rs10774625	12	A	G	0.4771	ATXN2	intronic	2.748
rs7137828	12	C	T	0.4642	ATXN2	intronic	1.715
rs597808	12	G	A	0.4662	ATXN2	intronic	0.474
rs653178	12	C	T	0.4662	ATXN2	intronic	0.312
rs11065979	12	C	T	0.4394	BRAP	intergenic	3.379
rs11065987	12	A	G	0.4195	BRAP	intergenic	8.201
rs11065991	12	C	T	0.4195	BRAP	intronic	1.54
rs847888	12	A	C	0.4364	ACAD10	intronic	0.019
rs2013002	12	C	T	0.4145	RP11-162P23.2	intronic	4.336
rs11513729	12	C	T	0.4175	MAPKAPK5-AS1:AC003029.1	intergenic	1.811
rs17696736	12	A	G	0.4294	NAA25	intronic	10.51
rs545201517	12	TAC	TACAC	0.4056	NAA25	intronic	NA
rs71445564	12	T	TACAC	0.000994	NAA25	intronic	0.803
rs34053629	12	TAC	T	0.003976	NAA25	intronic	0.199
rs10850001	12	T	A	0.4463	NAA25	intergenic	2.434
rs17630235	12	G	A	0.4095	TRAFD1	downstream	6.415
rs11066188	12	G	A	0.4135	HECTD4	intronic	0.242
rs7953257	12	T	A	0.4145	HECTD4	intronic	2.599
rs10850034	12	T	A	0.4284	HECTD4	intronic	1.234
12:112817521:T:TTATATA	12	T	TTATATA	0.000994	HECTD4	NA	0.36
12:112817521:T:TTA	12	T	TTA	0.1342	HECTD4	NA	0.4
rs11066283	12	A	G	0.4215	RPL6	intergenic	0.396
rs11066301	12	A	G	0.4274	PTPN11	intronic	9.917
rs560413886	12	T	TTATATATATATATATATATATATATATA	0.4682	PTPN11	intronic	0.309
rs11066309	12	G	A	0.4165	PTPN11	intronic	0.007
rs58235019	12	AG	A	0.4105	PTPN11	intronic	0.967
rs11066320	12	A	G	0.4304	PTPN11	intronic	3.412
rs9548984	13	A	T	0.4404	SNORD116	intergenic	5.059
rs9548985	13	A	C	0.4443	SNORD116	intergenic	1.731
rs9548987	13	C	G	0.4841	SNORD116	intergenic	2.815
rs9566486	13	A	C	0.4831	SNORD116	intergenic	3.188
rs9532461	13	A	G	0.4801	SNORD116	intergenic	6.977
rs9532462	13	C	T	0.4821	SNORD116	intergenic	7.011
rs9532463	13	G	A	0.4821	SNORD116	intergenic	5.127
rs9532464	13	C	T	0.4821	SNORD116	intergenic	2.294
rs9548988	13	C	T	0.4821	SNORD116	intergenic	0.344
rs9603649	13	G	A	0.4294	SNORD116	intergenic	1.717
rs9566487	13	T	G	0.4811	SNORD116	intergenic	7.877
rs9548989	13	C	T	0.4811	SNORD116	intergenic	2.639
rs9548990	13	C	T	0.4811	SNORD116	intergenic	0.221
rs9548991	13	A	G	0.4811	SNORD116	intergenic	2.732
rs9548992	13	C	G	0.4811	SNORD116	intergenic	2.777
rs9548993	13	G	A	0.4811	SNORD116	intergenic	1.492
rs61676369	13	T	TA	0.4662	SNORD116	intergenic	0.743
rs9532465	13	A	G	0.4811	SNORD116	intergenic	1.15
rs9548994	13	C	T	0.4811	SNORD116	intergenic	1.6
rs9532467	13	C	T	0.4811	SNORD116	intergenic	2.332
rs9532468	13	T	A	0.4811	SNORD116	intergenic	3.986
rs9548996	13	C	T	0.4811	SNORD116	intergenic	0.979
rs9532469	13	A	C	0.4831	SNORD116	intergenic	1.778
rs9532470	13	C	T	0.4791	SNORD116	intergenic	0.333
rs9532471	13	A	T	0.4811	SNORD116	intergenic	3.403
rs9548997	13	C	A	0.4811	SNORD116	intergenic	1.054
rs9548998	13	A	G	0.4801	SNORD116	intergenic	5.572
rs9548999	13	A	T	0.4821	SNORD116	intergenic	4.451
rs9549000	13	A	G	0.4811	SNORD116	intergenic	1.766
rs55961001	13	G	A	0.4811	SNORD116	intergenic	1.012
rs9549002	13	G	A	0.4811	SNORD116	intergenic	4.25
rs9549003	13	T	G	0.4304	SNORD116	intergenic	0.155
rs7990710	13	C	A	0.3966	SNORD116	intergenic	0.298
rs2726033	16	A	G	0.3678	SBK1	intergenic	0.516
rs2726032	16	T	C	0.3668	SBK1	intergenic	0.519
rs9922412	16	C	T	0.3628	SBK1	intergenic	1.903
rs12598357	16	A	G	0.3638	SBK1	intergenic	3.242
rs3986619	16	C	A	0.3638	SBK1	intergenic	1.489
rs2726031	16	A	G	0.3569	SBK1	intergenic	0.379
rs62031389	16	A	G	0.334	NPIPB6	intergenic	3.077
rs2726036	16	A	C	0.334	NPIPB6	intergenic	0.095
rs13333976	16	T	C	0.3499	NPIPB6	intergenic	3.266
rs2466826	16	G	A	0.334	NPIPB6	intergenic	0.794
rs7206728	16	C	A	0.3549	NPIPB6	intergenic	0.593
rs3986805	16	A	G	0.3499	NPIPB6	intergenic	1.386
rs545943172	16	C	T	0.2962	NPIPB6	intronic	0.066
rs202210003	16	T	C	0.3529	NPIPB6	intronic	0.447
rs62031458	16	T	C	0.3231	NPIPB6	intronic	1.861
rs62032560	16	C	A	0.3449	NPIPB6	intronic	0.872
rs201918842	16	G	C	0.3459	NPIPB6	UTR5	1.552
rs865719	16	A	G	0.341	RP11-435I10.5	intergenic	0.296
rs394502	16	G	A	0.3509	RP11-435I10.5	intergenic	2.881
rs115201991	16	G	C	0.3668	RP11-435I10.5	intergenic	2.057
rs62032566	16	C	T	0.341	RP11-435I10.5	intergenic	3.884
rs411518	16	G	A	0.3469	EIF3CL	intergenic	1.337
rs148070559	16	A	G	0.2525	EIF3CL	intergenic	1.319
rs545645107	16	A	G	0.332	EIF3CL	intergenic	3.285
rs2650495	16	G	C	0.2893	EIF3CL	intergenic	0.988
rs56211668	16	G	A	0.326	EIF3CL	intergenic	4.725
rs532715052	16	AACAC	A	0.2783	EIF3CL	intronic	0.322
rs555978476	16	C	A	0.2942	EIF3CL	intronic	0.08
rs450962	16	A	G	0.2366	EIF3CL	intronic	3.441
rs371750930	16	T	TA	0.2913	EIF3CL	intronic	4.384
rs2650496	16	T	C	0.2913	EIF3CL	intergenic	2.749
rs527435679	16	T	C	0.2913	EIF3CL	intergenic	2.632
rs371723244	16	A	G	0.2833	RP11-435I10.3	ncRNA_exonic	9.249
rs530400799	16	G	A	0.2823	RP11-435I10.3	downstream	0.454
rs151178	16	A	T	0.3459	CLN3:CLN3	intronic	3.351
rs149299	16	T	C	0.3429	CLN3:CLN3	intronic	4.369
rs151179	16	A	G	0.3429	CLN3:CLN3	intronic	3.324
rs151180	16	G	T	0.3857	CLN3:CLN3	intronic	1.969
rs528486216	16	CA	C	0.3569	CLN3:CLN3	intronic	1.019
rs181195	16	A	T	0.3429	CLN3:CLN3	intronic	2.781
rs34839	16	T	C	0.3926	CLN3:CLN3	intronic	0.172
rs151181	16	T	C	0.341	CLN3:CLN3	intronic	6.505
rs139457431	16	A	AT	0.341	CLN3:CLN3	intronic	0.139
rs575679863	16	A	T	0.000994	CLN3:CLN3	NA	0.081
rs151303	16	C	A	0.3429	CLN3:CLN3	intronic	1.313
rs34838	16	A	G	0.3907	CLN3:CLN3	intronic	1.524
rs42861	16	A	G	0.3946	CLN3:CLN3	intronic	2.229
rs34836	16	A	G	0.3946	CLN3:CLN3	intronic	1.861
rs151182	16	C	T	0.3429	CLN3:CLN3	intronic	3.755
rs151301	16	T	A	0.3429	CLN3:CLN3	intronic	0.716
rs34835	16	A	G	0.3509	CLN3:CLN3	intronic	0.97
rs149301	16	A	T	0.333	CLN3:CLN3	intronic	0.861
rs373816476	16	TA	T	0.3767	CLN3:CLN3	intronic	0.846
rs146701896	16	GATAAA	G	0.339	CLN3:CLN3	intronic	2.319
rs27741	16	G	A	0.3549	CLN3	intronic	1.321
rs149271	16	A	G	0.3479	CLN3:APOBR	exonic	16.07
rs180743	16	C	G	0.3479	APOBR	exonic	11.53
rs180744	16	A	G	0.3489	APOBR	exonic	5.646
rs151174	16	C	T	0.3469	APOBR	exonic	0.052
rs40831	16	A	G	0.3678	APOBR	exonic	1.923
rs40834	16	C	T	0.3986	APOBR	downstream	0.283
rs40836	16	A	G	0.3986	IL27	downstream	10.09
rs40837	16	A	G	0.3976	IL27	UTR3	8.836
rs181203	16	A	C	0.2893	IL27	intronic	1.993
rs181204	16	A	G	0.2903	IL27	intronic	4.197
rs140934622	16	ACT	A	0.2903	IL27	intronic	4.39
rs181206	16	A	G	0.2873	IL27	exonic	22.5
rs181207	16	C	T	0.2883	IL27	intronic	0.893
rs181209	16	G	T	0.2903	IL27	intronic	0.509
rs5816473	16	CT	C	0.4115	IL27	intronic	0.613
rs26528	16	T	C	0.3966	IL27	intronic	0.696
rs153109	16	T	C	0.3966	IL27	intronic	2.229
rs111857492	16	TA	T	0.3976	IL27	intronic	2.189
rs240708	16	A	G	0.3966	IL27	intronic	3.712
rs56354901	16	T	C	0.2932	IL27	intronic	0.967
rs240707	16	C	G	0.3966	IL27	intergenic	1.779
rs153106	16	T	C	0.3549	IL27	intergenic	10.67
rs62034318	16	C	T	0.2932	IL27	intergenic	2.881
rs79046494	16	G	A	0.2932	IL27	intergenic	0.31
rs28449958	16	G	A	0.2942	IL27	intergenic	0.852
rs542594336	16	T	TA	0.3231	IL27	intergenic	1.827
rs240705	16	C	T	0.3549	IL27	intergenic	2.012
rs240704	16	T	C	0.3549	IL27	intergenic	2.368
rs545067288	16	CT	C	0.333	IL27	intergenic	0.521
rs113623515	16	AT	A	0.3688	IL27	intergenic	0.694
rs4787458	16	A	G	0.3231	IL27	intergenic	0.131
rs240702	16	C	T	0.3549	IL27	intergenic	0.093
rs62034319	16	T	G	0.3539	IL27	intergenic	8.333
rs28698667	16	C	T	0.3539	IL27	intergenic	2.61
rs370084618	16	C	CT	0.331	IL27	intergenic	0.125
rs62034321	16	C	T	0.3539	IL27	intergenic	4.313
rs4788085	16	A	G	0.3539	IL27	intergenic	3.241
rs28772958	16	A	G	0.3539	IL27	intergenic	3.468
rs62034322	16	G	A	0.327	IL27	intergenic	0.041
rs62034323	16	C	T	0.3539	NUPR1	intergenic	0.551
rs62034324	16	T	C	0.3539	NUPR1	intergenic	3.31
rs2106480	16	T	C	0.3539	NUPR1	intergenic	7.911
rs62034325	16	A	G	0.327	NUPR1	intergenic	3.747
rs62034326	16	A	G	0.3539	NUPR1	intergenic	14.97
rs189278832	16	G	A	0.325	NUPR1	intergenic	0.075
rs143626010	16	GTGTA	G	0.328	NUPR1	intergenic	0.666
rs4788084	16	C	T	0.3539	NUPR1	intergenic	9.072
16:28540793:C:CT	16	C	CT	0.2823	NUPR1	intergenic	2.374
16:28540793:C:CTT	16	C	CTT	0.001988	NUPR1	NA	2.32
rs8046271	16	T	C	0.3539	NUPR1	intergenic	1.866
rs144388138	16	CTT	C	0.3529	NUPR1	intergenic	1.086
rs12446550	16	G	A	0.3539	NUPR1	intergenic	3.629
rs4788083	16	A	G	0.3539	NUPR1	intergenic	0.207
rs3785354	16	C	T	0.3151	NUPR1	upstream	0.181
rs142724574	16	A	AAGTGAAGACAGGATACTTG	0.3111	NUPR1	intergenic	14.19
rs1074631	16	G	A	0.3141	NUPR1	intergenic	5.233
rs4787457	16	A	G	0.3161	RP11-666O2.1	intergenic	3.141
rs9926245	16	T	A	0.3529	RP11-666O2.1	intergenic	3.564
rs4788081	16	T	C	0.3151	RP11-666O2.1	intergenic	1.936
rs201107789	16	CT	C	0.3161	RP11-666O2.1	intergenic	0.692
rs4788080	16	C	T	0.3161	RP11-666O2.1	intergenic	2.735
rs7202948	16	T	A	0.3519	RP11-666O2.1	intergenic	1.272
rs4788079	16	C	A	0.3161	RP11-666O2.1	downstream	0.023
rs4787456	16	C	T	0.3161	RP11-666O2.1	downstream	0.923
rs4788078	16	G	A	0.3161	RP11-666O2.1	upstream	1.025
rs112366001	16	T	A	0.3161	RP11-666O2.1	intergenic	1.277
rs13331170	16	T	C	0.3519	RP11-666O2.1	intergenic	3.26
rs62034350	16	A	G	0.3161	RP11-666O2.1	intergenic	7.523
rs62034351	16	G	A	0.3151	CCDC101	intronic	9.239
rs7191618	16	C	G	0.3519	CCDC101	intronic	7.312
rs7187604	16	A	G	0.3171	CCDC101	intronic	6.664
rs3859172	16	G	T	0.3519	CCDC101	intronic	6.882
rs4788077	16	G	C	0.3161	CCDC101	intronic	1.555
rs4788076	16	C	T	0.3171	CCDC101	intronic	0.206
rs531139717	16	C	CA	0.2863	CCDC101	intronic	5.505
rs538810479	16	C	CAT	0.007952	CCDC101	intronic	0.329
rs140001625	16	C	T	0.3171	CCDC101	NA	0.674
rs370183727	16	GTATA	G	0.3171	CCDC101	intronic	0.801
rs56272201	16	A	G	0.3161	CCDC101	intronic	8.285
rs56396270	16	C	T	0.3171	CCDC101	intronic	0.201
rs62034355	16	G	C	0.3161	CCDC101	intronic	7.644
rs12447461	16	C	A	0.326	CCDC101	intronic	10.99
rs112191041	16	A	G	0.326	CCDC101	intronic	3.095
rs111693583	16	C	T	0.326	CCDC101	intronic	3.616
rs11074911	16	C	T	0.326	CCDC101	intronic	1.739
rs56209193	16	C	T	0.326	CCDC101	intronic	0.58
rs7193402	16	T	C	0.3171	CCDC101	intronic	5.292
rs7186573	16	T	C	0.326	CCDC101	intronic	3.392
rs62034358	16	G	T	0.3171	CCDC101	intronic	0.062
rs12445823	16	A	C	0.3171	CCDC101	intronic	4.338
rs12445744	16	A	C	0.3171	CCDC101	intronic	3.343
rs12448429	16	C	T	0.326	CCDC101	intronic	1.949
rs4787455	16	G	A	0.3171	CCDC101	intronic	6.723
rs7190771	16	G	A	0.326	CCDC101	intronic	1.422
rs112047757	16	C	T	0.326	CCDC101	intronic	4.879
rs112831778	16	C	T	0.3161	CCDC101	intronic	1.945
rs17707300	16	T	C	0.325	CCDC101	intronic	1.527
rs4788074	16	G	A	0.3171	CCDC101	intronic	2.256
16:28593700:T:TG	16	T	TG	0.3171	CCDC101	intronic	1.012
rs4788073	16	A	G	0.326	CCDC101	intronic	7.491
rs17640009	16	A	G	0.325	CCDC101	intronic	3.598
rs75539558	16	C	G	0.326	CCDC101	intronic	2.308
rs55792032	16	A	G	0.326	CCDC101	intronic	0.754
rs62034359	16	C	T	0.3171	CCDC101	intronic	0.25
rs112479807	16	G	GT	0.326	CCDC101	intronic	2.284
rs2077031	16	T	A	0.3171	CCDC101	downstream	0.769
rs762634	16	T	C	0.3161	SULT1A2	UTR3	1.057
rs710410	16	A	G	0.3161	SULT1A2	UTR3	0.186
rs1059491	16	T	G	0.3171	SULT1A2	exonic	25
rs62031560	16	T	A	0.326	SULT1A2	intronic	2.07
rs113208333	16	G	T	0.326	SULT1A2	intronic	1.277
rs4149406	16	A	G	0.326	SULT1A2	intronic	7.747
rs1690407	16	A	G	0.3101	SULT1A2	exonic	1.94
rs1136703	16	A	G	0.3101	SULT1A2	exonic	0.396
rs4115668	16	G	A	0.2982	SULT1A2	UTR5	5.76
rs743590	16	G	A	0.326	SULT1A2	UTR5	5.09
rs762633	16	T	C	0.3171	SULT1A2	UTR5	4.761
rs35175818	16	A	C	0.3171	SULT1A2	upstream	7.56
rs4149398	16	C	G	0.3171	SULT1A2	upstream	0.747
rs62031562	16	A	T	0.3171	SULT1A2	upstream	9.775
rs11074907	16	A	G	0.333	SULT1A1	intergenic	6.676
rs7192601	16	C	T	0.2962	SULT1A1	intergenic	2.146
rs7191548	16	T	C	0.335	SULT1A1	intergenic	0.345
rs6498091	16	T	G	0.337	SULT1A1	downstream	3.736
rs4788070	16	G	A	0.335	SULT1A1	downstream	2.977
rs371902330	16	C	CT	0.3111	SULT1A1	downstream	0.042
rs4788069	16	C	A	0.334	SULT1A1	downstream	0.373
rs4788068	16	C	T	0.335	SULT1A1	downstream	0.723
rs1042157	16	G	A	0.335	SULT1A1	UTR3	0.298
rs6839	16	T	C	0.3131	SULT1A1	UTR3	6.528
rs9282864	16	A	G	0.335	SULT1A1	intronic	0.41
rs41278162	16	G	A	0.2972	SULT1A1	intronic	10.15
rs4149394	16	C	T	0.335	SULT1A1	intronic	2.351
rs4149393	16	A	G	0.335	SULT1A1	intronic	4.73
rs79533802	16	T	C	0.334	SULT1A1	intronic	1.518
rs79039694	16	G	A	0.334	SULT1A1	intronic	1.822
rs4149392	16	A	G	0.333	SULT1A1	intronic	5.565
rs75301646	16	G	A	0.3241	SULT1A1	intronic	3.246
rs74459546	16	C	T	0.326	SULT1A1	intronic	3.144
rs116840534	16	A	G	0.326	SULT1A1	intronic	3.678
rs143299878	16	T	TG	0.327	SULT1A1	intronic	1.034
rs111384198	16	T	C	0.329	SULT1A1	intronic	4.848
rs4149391	16	T	C	0.332	SULT1A1	intronic	0.62
rs4149390	16	T	G	0.332	SULT1A1	intronic	1.749
rs41278158	16	C	A	0.333	SULT1A1	intronic	0.271
rs4149389	16	G	A	0.331	SULT1A1	intronic	1.276
rs34954534	16	C	T	0.332	SULT1A1	intronic	0.872
rs4149388	16	A	T	0.332	SULT1A1	intronic	0.658
rs3020806	16	A	T	0.334	SULT1A1	intronic	0.025
rs74752114	16	G	A	0.334	SULT1A1	intronic	0.329
rs3020805	16	C	G	0.334	SULT1A1	intronic	0.038
rs9282862	16	T	C	0.335	SULT1A1	intronic	6.501
rs2925623	16	T	C	0.335	SULT1A1	intronic	0.575
rs2925624	16	G	T	0.3062	SULT1A1	intronic	1.954
rs3020804	16	A	G	0.336	SULT1A1	intronic	1.453
rs3020803	16	T	A	0.336	SULT1A1	intronic	0.337
rs2925628	16	T	C	0.329	SULT1A1	intronic	0.027
rs375054850	16	AGAG	A	0.335	SULT1A1	intronic	0.699
rs4788064	16	G	T	0.334	SULT1A1	intronic	1.646
rs2925629	16	T	C	0.334	SULT1A1	intronic	5.422
rs2925630	16	T	C	0.334	SULT1A1	intronic	4.571
rs56169261	16	G	A	0.2962	SULT1A1	intronic	3.834
rs56091264	16	A	G	0.338	SULT1A1	intronic	4.98
rs56305122	16	C	T	0.338	SULT1A1	intronic	3.765
rs1126447	16	T	C	0.335	SULT1A1	exonic	6.331
rs1126446	16	A	G	0.335	SULT1A1	exonic	5.397
rs1690405	16	C	G	0.2972	SULT1A1	intronic	2.799
rs111292564	16	C	A	0.3121	SULT1A1	intronic	0.617
rs28729187	16	C	T	0.3221	SULT1A1	intronic	4.588
rs28480369	16	C	T	0.3221	SULT1A1	intronic	4.123
rs28676837	16	T	C	0.3221	SULT1A1	intronic	9.458
rs11339073	16	CT	C	0.3688	SULT1A1	intronic	1.478
rs6498089	16	T	C	0.3211	SULT1A1	intronic	0.392
rs546277570	16	CTTTT	C	0.3479	SULT1A1	intronic	0.516
rs200705867	16	TA	T	0.3231	SULT1A1	intronic	4.821
rs141320733	16	TTGTG	TGTGTGTG	0.000994	SULT1A1	intronic	NA
16:28631314:TTGTG:TTGTGTGTGTG	16	TTGTGTGTGTG	TTGTG	0.3618	SULT1A1	intronic	NA
16:28631314:TTGTG:TTGTGTGTG	16	TTGTG	TTGTGTGTG	0.03082	SULT1A1	intronic	NA
16:28631314:TTGTG:TTGTGTG	16	TTGTG	TTGTGTG	0.003976	SULT1A1	intronic	NA
rs577290168	16	TTGTG	T	0.001988	SULT1A1	intronic	1.035
rs28410083	16	T	A	0.3221	SULT1A1	intronic	8.315
rs62031607	16	A	T	0.3201	SULT1A1	intronic	4.32
rs1968752	16	G	T	0.3231	SULT1A1	intronic	1.224
rs1968751	16	C	T	0.3221	SULT1A1	intronic	3.248
rs2411453	16	G	T	0.3529	SULT1A1	intronic	0.786
rs8049739	16	C	G	0.3221	SULT1A1	intronic	7.548
rs3927084	16	A	C	0.3519	SULT1A1	intergenic	2.75
rs4788062	16	T	C	0.3519	SULT1A1	intergenic	0.758
rs35626515	16	C	A	0.3509	NPIPB8	UTR5	0.508
rs35184893	16	G	A	0.3489	NPIPB8	exonic	17.13
rs2411440	16	C	T	0.3479	NPIPB8	intronic	1.86
rs202014106	16	A	T	0.3091	RP11-57A19.4:EIF3C	ncRNA_intronic	3.42
rs371092802	16	ATTT	A	0.3221	RP11-57A19.4:EIF3C	ncRNA_intronic	1.007
16:28741236:A:C	16	C	A	0.3221	RP11-57A19.4:EIF3C	ncRNA_intronic	0.834
16:28741236:C:T	16	C	T	0.03976	RP11-57A19.4:EIF3C	NA	0.612
rs563080102	16	T	C	0.3459	RP11-57A19.4	upstream	5.429
rs376631209	16	G	A	0.3201	RP11-57A19.4	intergenic	6.886
rs371166583	16	GAC	G	0.339	RP11-57A19.4	intergenic	0.495
rs201938717	16	C	T	0.33	RP11-57A19.4	intergenic	1.034
rs138592330	16	A	G	0.3559	RP11-57A19.4	intergenic	1.715
rs378421	16	G	A	0.3549	RP11-57A19.4	intergenic	0.724
rs555463795	16	C	T	0.331	RP11-57A19.4	intergenic	1.25
rs200503856	16	C	T	0.493	NPIPB9	intronic	2.438
rs199943670	16	A	G	0.3131	RP11-1348G14.4	ncRNA_intronic	3.533
rs437564	16	C	T	0.3181	RP11-1348G14.4	ncRNA_intronic	3.054
rs200928817	16	AT	A	0.332	RP11-1348G14.4	ncRNA_intronic	0.579
rs62036613	16	A	G	0.329	RP11-1348G14.4	ncRNA_intronic	2.06
rs373417947	16	AT	A	0.3509	RP11-1348G14.4	ncRNA_intronic	0.82
rs62036614	16	T	C	0.33	RP11-1348G14.4	ncRNA_intronic	4.238
rs113029997	16	T	C	0.331	RP11-1348G14.4	ncRNA_intronic	3.023
rs11860513	16	C	T	0.331	RP11-1348G14.4:RP11-1348G14.1	ncRNA_exonic	9.926
rs2008514	16	G	A	0.331	RP11-1348G14.4:RP11-1348G14.1	ncRNA_exonic	9.242
rs1987472	16	C	T	0.332	RP11-1348G14.4:RP11-1348G14.1	ncRNA_exonic	0.021
rs1987471	16	T	G	0.331	RP11-1348G14.4:RP11-1348G14.1	ncRNA_exonic	4.067
rs56186137	16	A	G	0.331	RP11-1348G14.4:RP11-1348G14.1	ncRNA_exonic	2.124
rs62036616	16	A	G	0.33	RP11-1348G14.4	ncRNA_intronic	0.454
rs62036617	16	T	C	0.331	RP11-1348G14.4	ncRNA_exonic	0.478
rs62036618	16	A	C	0.331	RP11-1348G14.4	ncRNA_exonic	3.311
rs187668816	16	G	A	0.332	RP11-1348G14.4	ncRNA_exonic	0.926
rs4788095	16	T	C	0.331	RP11-1348G14.5	downstream	3.442
rs72793809	16	C	T	0.331	RP11-1348G14.5	ncRNA_intronic	0.601
rs62036620	16	A	G	0.331	RP11-1348G14.5	ncRNA_exonic	3.759
rs200618724	16	AT	A	0.3419	RP11-1348G14.5	ncRNA_exonic	0.97
rs62036621	16	C	A	0.331	RP11-1348G14.5	ncRNA_exonic	0.318
rs201131521	16	TG	T	0.328	ATXN2L	upstream	8.601
16:28835680:T:TGG	16	T	TGG	0.000994	ATXN2L	UTR5	9.666
16:28835680:T:TG	16	T	TG	0.33	ATXN2L	NA	9.701
rs4451951	16	T	C	0.334	ATXN2L	intronic	2.407
rs62036622	16	T	G	0.33	ATXN2L	intronic	4.37
rs8049439	16	T	C	0.3439	ATXN2L	intronic	0.23
rs8062405	16	A	G	0.328	ATXN2L	intronic	4.476
rs72793811	16	G	A	0.327	ATXN2L	intronic	0.936
rs78613234	16	T	C	0.329	ATXN2L	intronic	4.747
rs62036623	16	C	G	0.328	ATXN2L	intronic	1.264
rs62036624	16	G	T	0.329	ATXN2L	intronic	4.079
rs72793812	16	A	G	0.33	ATXN2L	intronic	0.847
rs12443881	16	C	T	0.328	ATXN2L	intronic	1.133
rs10658897	16	G	GGTTGT	0.328	ATXN2L:RP11-24N18.1	ncRNA_intronic	2.361
rs55991577	16	C	T	0.329	ATXN2L:RP11-24N18.1	ncRNA_intronic	9.269
rs56358680	16	A	G	0.329	ATXN2L:RP11-24N18.1	ncRNA_intronic	0.39
rs62036626	16	A	G	0.329	ATXN2L:RP11-24N18.1	ncRNA_intronic	5.82
rs62036657	16	G	A	0.329	ATXN2L:RP11-24N18.1	ncRNA_intronic	6.357
rs141681863	16	TGATCAGGG	T	0.329	ATXN2L:RP11-24N18.1	ncRNA_intronic	2.31
rs12444171	16	G	A	0.329	ATXN2L:RP11-24N18.1	ncRNA_intronic	1.402
rs56404918	16	T	G	0.329	ATXN2L:RP11-24N18.1	ncRNA_intronic	1.225
rs55719896	16	G	A	0.329	ATXN2L:RP11-24N18.1	splicing	3.204
rs55830740	16	G	C	0.329	ATXN2L:RP11-24N18.1	ncRNA_intronic	0.237
rs12928404	16	T	C	0.3459	ATXN2L:RP11-24N18.1	ncRNA_intronic	2.676
rs12325113	16	T	C	0.328	ATXN2L	upstream	2.955
rs12325278	16	A	G	0.329	ATXN2L	upstream	1.888
rs62036658	16	T	G	0.338	ATXN2L	intergenic	3.719
rs148099387	16	C	CCT	0.328	TUFM	intergenic	1.416
rs3088215	16	A	C	0.329	TUFM	UTR3	2.562
rs28403629	16	A	G	0.329	TUFM	intronic	3.563
rs61737565	16	G	C	0.329	TUFM	intronic	1.002
rs4788099	16	A	G	0.329	TUFM	intronic	7.846
rs7187776	16	A	G	0.3419	TUFM	UTR5	10.05
rs9972693	16	A	G	0.329	SH2B1	intronic	6.381
rs113079736	16	G	A	0.329	SH2B1	intronic	1.609
rs12325014	16	C	G	0.33	SH2B1	intronic	0.252
rs9972768	16	A	C	0.329	SH2B1	intronic	0.706
rs56040780	16	C	T	0.329	SH2B1	intronic	2.433
rs369515117	16	CT	C	0.3549	SH2B1	intronic	0.523
rs138267369	16	TCTC	T	0.329	SH2B1	intronic	0.802
rs72793815	16	G	A	0.329	SH2B1	intronic	0.902
rs80275162	16	T	A	0.329	SH2B1	intronic	1.022
rs56226746	16	G	A	0.329	SH2B1	intronic	0.662
rs56163509	16	A	G	0.328	SH2B1	intronic	1.13
rs4788100	16	T	C	0.329	SH2B1	intronic	2.213
rs62037363	16	T	C	0.329	SH2B1	intronic	2.074
rs7205323	16	C	T	0.329	SH2B1	intronic	5.442
rs7187333	16	G	A	0.328	SH2B1	intronic	0.374
rs147684209	16	T	C	0.329	SH2B1	intronic	2.367
rs149601295	16	G	A	0.328	SH2B1	intronic	1.428
rs4788101	16	C	T	0.329	SH2B1	intronic	1.717
rs62037364	16	G	A	0.331	SH2B1	intronic	0.669
rs62037365	16	C	G	0.329	SH2B1	intronic	0.262
rs67567805	16	C	CT	0.334	SH2B1	intronic	0.668
rs11150609	16	A	G	0.329	SH2B1	intronic	7.565
rs12446589	16	G	A	0.329	SH2B1	intronic	8.49
rs12448902	16	C	G	0.3101	SH2B1	intronic	0.794
rs199766562	16	CCG	C	0.328	SH2B1	intronic	0.524
rs62037366	16	C	A	0.328	SH2B1	intronic	1.691
rs11859512	16	C	T	0.329	SH2B1	intronic	0.176
rs11861132	16	A	G	0.329	SH2B1	intronic	0.227
rs11861174	16	A	G	0.329	SH2B1	intronic	3.477
rs7499337	16	G	C	0.328	SH2B1	intronic	12.44
rs6565229	16	T	C	0.329	SH2B1	intronic	7.09
rs4788102	16	G	A	0.329	SH2B1	intronic	0.769
rs62037367	16	C	G	0.329	SH2B1:RP11-22P6.2	ncRNA_exonic	5.884
rs7198606	16	T	G	0.329	SH2B1	UTR5	21.3
rs11864750	16	A	T	0.329	SH2B1	UTR5	22.5
rs7193733	16	A	G	0.329	SH2B1	UTR5	17.28
rs11863370	16	A	G	0.329	SH2B1	intronic	4.248
rs8055982	16	A	C	0.329	SH2B1	intronic	5.047
rs7498603	16	T	C	0.329	SH2B1	intronic	4.962
rs7498665	16	A	G	0.329	SH2B1	exonic	15.56
rs62037369	16	C	T	0.328	SH2B1	intronic	0.932
rs7359397	16	C	T	0.328	SH2B1	downstream	0.233
rs11864107	16	T	C	0.329	SH2B1	downstream	0.675
rs3888190	16	C	A	0.33	ATP2A1	upstream	1.559
rs201017113	16	C	CT	0.328	ATP2A1	upstream	18.68
rs62037371	16	C	A	0.329	ATP2A1	intronic	7.957
rs8055138	16	C	T	0.329	ATP2A1	intronic	8.971
rs72793818	16	G	A	0.329	ATP2A1	intronic	1.022
rs11645143	16	T	C	0.33	ATP2A1	intronic	0.069
rs11641216	16	A	G	0.329	ATP2A1	intronic	0.39
rs7498555	16	T	C	0.328	ATP2A1	intronic	0.034
rs5816477	16	ACT	A	0.328	ATP2A1	intronic	8.613
rs8061590	16	A	G	0.331	ATP2A1	intronic	0.531
rs12967678	18	G	A	0.08946	PTPN2	intronic	0.128
rs35153695	18	AC	A	0.1412	PTPN2	intronic	6.986
rs1893217	18	A	G	0.1412	PTPN2	intronic	10.41
rs80262450	18	G	A	0.08946	PTPN2	intronic	0.148
rs12969241	18	G	T	0.0994	PTPN2	intronic	3.63
rs35967540	18	G	C	0.0994	PTPN2	intronic	2.024
rs35320197	18	C	A	0.0994	PTPN2	intronic	3.481
rs34153303	18	G	A	0.09841	PTPN2	intronic	0.265
rs34799913	18	T	G	0.09841	PTPN2	intronic	1.366
rs12955302	18	A	G	0.09841	PTPN2	intronic	1.018
rs34416003	18	A	C	0.09742	PTPN2	intronic	6.115
rs12964314	18	A	G	0.09841	PTPN2	intronic	0.783
rs71353227	18	C	A	0.09841	PTPN2	intronic	0.248
rs372190906	18	C	T	0.09742	PTPN2	intronic	1.886
rs200886624	18	C	CA	0.09841	PTPN2	intronic	1.524
rs12963474	18	C	A	0.09841	PTPN2	intronic	0.296
rs12968719	18	G	A	0.09841	PTPN2	intronic	0.317
rs35923716	18	A	G	0.09841	PTPN2	intronic	4.392
rs35954636	18	T	G	0.09841	PTPN2	intronic	4.497
rs75407602	19	C	T	0.0338	ICAM1:CTD-2369P2.8	ncRNA_exonic	4.129
rs192560669	19	A	C	0.07555	ICAM5	downstream	2.961
rs73510898	19	G	A	0.09443	ZGLP1:CTD-2369P2.10:FDX1L	intronic	0.074
rs75231016	19	G	C	0.09344	CTD-2369P2.10:FDX1L	UTR3	1.469
rs74956615	19	T	A	0.02982	CTD-2369P2.12:RAVER1	UTR3	20.8
rs12720356	19	A	C	0.09245	TYK2	exonic	26.3
rs2304257	19	C	G	0.09046	TYK2	intronic	6.873
rs142770866	19	G	A	0.08549	CDC37	intronic	0.236
rs118115488	19	C	T	0.07555	PDE4A	exonic	8.996
rs78064630	19	G	A	0.07555	PDE4A	intronic	0.47
rs1194098	19	T	A	0.07952	PDE4A	intronic	2.418
rs376649572	19	T	A	0.07356	PDE4A	intronic	0.787
rs7247198	19	G	C	0.07157	KEAP1	intergenic	4.348
rs11085735	19	C	A	0.06759	KEAP1	intronic	2.88
rs6090040	20	A	C	0.4742	TCEA2	intronic	2.89
rs6062343	20	G	A	0.4354	TCEA2	intronic	1.351
rs6062344	20	C	T	0.5	TCEA2	intronic	12.41
rs4408777	20	A	G	0.4354	RGS19	intronic	0.834
rs4372964	20	C	T	0.4414	RGS19	intronic	2.744
rs12625329	20	G	A	0.4433	RGS19	intronic	2.809
rs8126001	20	C	T	0.4821	OPRL1	upstream	9.59
rs8121509	20	T	C	0.4543	OPRL1	intronic	9.822
rs8139142	22	T	C	0.1889	UBE2L3	intronic	3.885
rs5754075	22	G	A	0.163	UBE2L3	intronic	6.529
rs390387	22	G	A	0.1849	UBE2L3	intronic	4.843
rs5754100	22	T	C	0.1839	UBE2L3	intronic	4.615
rs5754102	22	C	A	0.1759	UBE2L3	intronic	5.108
rs5754104	22	G	A	0.1819	UBE2L3	intronic	3.379
rs131655	22	C	CA	0.1938	UBE2L3	intronic	0.57
rs131656	22	G	A	0.1918	UBE2L3	intronic	0.932
rs5998509	22	C	T	0.1829	UBE2L3	intronic	0.8
rs131657	22	T	A	0.1928	UBE2L3	intronic	2.224
rs131658	22	C	G	0.1928	UBE2L3	intronic	1.456
rs131659	22	A	G	0.1938	UBE2L3	intronic	3.137
rs131660	22	G	A	0.1938	UBE2L3	intronic	2.122
rs138665726	22	A	C	0.1809	UBE2L3	intronic	1.172
rs140488	22	A	G	0.1938	UBE2L3	intronic	3.518
rs131664	22	G	A	0.1938	UBE2L3	intronic	0.419
rs59391722	22	G	C	0.1819	UBE2L3	intronic	2.027
rs131665	22	A	G	0.1938	UBE2L3	intronic	1.509
rs140489	22	G	A	0.1938	UBE2L3	intronic	4.944
rs140490	22	G	T	0.1938	UBE2L3	intronic	4.826
rs140491	22	T	C	0.1938	UBE2L3	intronic	9.472
rs11089620	22	C	G	0.1819	UBE2L3	intronic	14.53
rs2266959	22	G	T	0.1819	UBE2L3	intronic	8.916
rs140492	22	A	C	0.1938	UBE2L3	intronic	9.82
rs140495	22	TATTA	T	0.1938	UBE2L3	intronic	11.51
rs2256609	22	A	G	0.1829	UBE2L3	intronic	6.86
rs140498	22	G	A	0.1938	UBE2L3	intronic	0.278
rs140499	22	C	T	0.1938	UBE2L3	intronic	6.325
rs2266961	22	C	G	0.1819	UBE2L3	intronic	10.14
rs181359	22	G	A	0.1938	UBE2L3	intronic	5.975
rs181360	22	T	G	0.1938	UBE2L3	intronic	5.185
rs181361	22	A	T	0.1918	UBE2L3	intronic	1.458
rs533923826	22	CTTTTTTTT	C	0.2237	UBE2L3	intronic	1.375
rs73166619	22	C	T	0.1819	UBE2L3	intronic	2.894
rs5754166	22	C	T	0.1819	UBE2L3	intronic	8.293
rs181362	22	C	T	0.1938	UBE2L3	intronic	8.7
rs181363	22	A	G	0.1938	UBE2L3	intronic	2.328
rs34977459	22	GA	G	0.2008	UBE2L3	intronic	3.533
rs5754177	22	C	T	0.1839	UBE2L3	intronic	2.048
rs181366	22	C	T	0.1938	UBE2L3	intronic	3.687
rs576111528	22	A	AT	0.171	UBE2L3	intronic	1.185
rs66534072	22	C	G	0.1938	UBE2L3	intronic	1.714
rs5749485	22	A	C	0.1938	UBE2L3	intronic	0.72
rs374588807	22	AT	A	0.2475	UBE2L3	intronic	2.093
rs5998576	22	C	T	0.1928	UBE2L3	intronic	1.622
rs73166622	22	G	C	0.1928	UBE2L3	intronic	7.346
rs5754217	22	G	T	0.1938	UBE2L3	intronic	0.352
rs5749493	22	C	A	0.1938	UBE2L3	intronic	0.902
rs4820091	22	T	G	0.1829	UBE2L3	intronic	0.006
rs5749495	22	A	G	0.1819	UBE2L3	intronic	3.235
rs568280619	22	C	A	0.003976	UBE2L3	intronic	2.054
rs34463645	22	CTT	C	0.1819	UBE2L3	NA	1.6
rs12484550	22	C	T	0.1819	UBE2L3	intronic	4.164
rs5998599	22	A	G	0.1918	UBE2L3	intronic	1.14
rs9621715	22	G	A	0.1819	UBE2L3	intronic	3.575
rs5754234	22	A	T	0.1819	UBE2L3	intronic	2.053
rs5754238	22	C	G	0.1928	UBE2L3	intronic	3.074
rs1034329	22	T	C	0.1928	UBE2L3	intronic	5.838
rs2283789	22	T	G	0.1928	UBE2L3	intronic	4.671
rs5749502	22	T	A	0.1819	UBE2L3	intronic	0.666
rs5998619	22	G	A	0.1918	UBE2L3	intronic	0.503
22:21945978:A:G	22	G	A	0.1819	UBE2L3	intronic	2.883
22:21945978:G:T	22	G	T	0.000994	UBE2L3	NA	2.194
rs73166632	22	A	G	0.1928	UBE2L3	intronic	0.066
rs2266963	22	C	G	0.1819	UBE2L3	intronic	3.3
rs2070512	22	A	C	0.1938	UBE2L3	intronic	4.467
rs4821104	22	A	G	0.1829	UBE2L3	intronic	0.605
rs5754295	22	C	A	0.1938	UBE2L3	intronic	0.461
rs530685161	22	ATT	A	0.1938	UBE2L3	intronic	2.988
rs58077207	22	CT	C	0.1948	UBE2L3	intronic	1.521
rs5994638	22	A	G	0.1938	UBE2L3	intronic	0.826
rs5998644	22	T	C	0.1938	UBE2L3	intronic	3.768
rs2283790	22	A	G	0.1938	UBE2L3	intronic	1.408
rs5754323	22	T	C	0.1938	UBE2L3	intronic	0.463
rs2266964	22	A	G	0.1938	UBE2L3	intronic	0.943
rs11089629	22	T	G	0.1938	UBE2L3	intronic	2.294
rs4821108	22	G	C	0.1928	UBE2L3	intronic	0.033
rs5754344	22	A	G	0.1819	UBE2L3	intronic	7.063
rs4821112	22	G	A	0.1938	UBE2L3	intronic	0.277
rs5754352	22	C	T	0.1938	UBE2L3	intronic	3.65
rs5998672	22	G	A	0.1938	UBE2L3	intronic	2.01
rs12168958	22	CG	TG	0.2008	UBE2L3	intronic	NA
rs12169001	22	C	T	0.1928	UBE2L3	intronic	2.446
rs738127	22	G	A	0.1938	UBE2L3	intronic	3.244
22:21969640:C:T	22	T	C	0.1909	UBE2L3	intronic	1.701
rs4821114	22	G	C	0.1819	UBE2L3	intronic	1.096
rs738128	22	G	A	0.1938	UBE2L3	intronic	2.888
rs738129	22	C	T	0.1938	UBE2L3	intronic	0.067
rs8139079	22	T	G	0.1928	UBE2L3	intronic	0.63
rs2876971	22	T	G	0.1928	UBE2L3	intronic	0.027
rs4821116	22	C	T	0.1819	UBE2L3	intronic	1.121
rs5754387	22	G	C	0.1968	UBE2L3	intronic	5.957
22:21976274:G:GTTTA	22	G	GTTTA	0.1889	UBE2L3	UTR3	8.118
rs7444	22	T	C	0.1978	UBE2L3	UTR3	9.666
rs7445	22	C	T	0.1938	UBE2L3	UTR3	6.53
rs11089637	22	T	C	0.167	UBE2L3	downstream	2.586
rs4821124	22	T	C	0.1849	UBE2L3	downstream	3.534
rs12158299	22	C	T	0.1928	UBE2L3	intergenic	7.254
22:21979938:A:C	22	C	A	0.000994	UBE2L3	intergenic	7.139
22:21979938:C:T	22	C	T	0.1928	UBE2L3	NA	6.517
rs5754422	22	A	G	0.1928	UBE2L3	intergenic	11.04
rs67163745	22	CAG	C	0.1928	YDJC	intergenic	1.782
rs5754426	22	T	C	0.1928	YDJC	intergenic	14.14
rs4821130	22	C	T	0.1928	YDJC	intergenic	8.542
rs1811069	22	T	G	0.1918	YDJC	downstream	4.183
rs878825	22	T	C	0.1938	YDJC	downstream	4.308
rs2298428	22	C	T	0.1769	YDJC	exonic	23.9
rs2298429	22	A	G	0.1889	YDJC	intronic	4.639
rs3747093	22	G	A	0.2018	YDJC	upstream	3.364
rs5754467	22	A	G	0.1998	YDJC	upstream	2.823
rs5757584	22	C	T	0.167	AL031590.1	intergenic	0.506
rs34698021	22	GC	G	0.1849	AL031590.1	intergenic	3.942
rs35294575	22	C	G	0.1849	AL031590.1	intergenic	4.501
rs5757585	22	A	G	0.174	AL031590.1	intergenic	11.13
rs5757587	22	G	A	0.1849	AL031590.1	intergenic	1.696
rs5750784	22	C	A	0.1849	AL031590.1	intergenic	3.704
rs1569495	22	G	C	0.1859	AL031590.1	intergenic	0.517
rs5757590	22	T	A	0.1859	AL031590.1	intergenic	2.131
rs5757599	22	A	C	0.2604	AL031590.1	intergenic	4.402
rs968451	22	G	T	0.1849	AL031590.1	intergenic	1.119
rs5750785	22	A	G	0.1859	AL031590.1	intergenic	0.551
rs5757601	22	C	T	0.1849	AL031590.1	intergenic	0.332
rs558883775	22	G	GA	0.2396	RP3-333H23.8	intergenic	0.544
rs1007117	22	C	A	0.2396	RP3-333H23.8	intergenic	0.873
rs1003643	22	T	G	0.2376	RP3-333H23.8	intergenic	3.109
rs1003644	22	G	A	0.2376	RP3-333H23.8	intergenic	1.334
rs5757603	22	A	G	0.2376	RP3-333H23.8	intergenic	1.948
rs34311056	22	C	CT	0.1909	RP3-333H23.8	intergenic	0.262
rs17000962	22	A	G	0.1849	RP3-333H23.8	intergenic	4.335
rs11089939	22	A	G	0.2416	RP3-333H23.8	intergenic	0.35
rs1569500	22	A	G	0.2416	RP3-333H23.8	intergenic	1.208
rs1569501	22	T	A	0.2416	RP3-333H23.8	intergenic	5.366
rs12628705	22	C	G	0.1849	RP3-333H23.8	intergenic	7.912
rs11704615	22	A	G	0.1869	RP3-333H23.8	intergenic	0.558
rs57078777	22	A	T	0.1859	RP3-333H23.8	intergenic	1.727
rs11703434	22	C	T	0.1859	RP3-333H23.8	intergenic	1.612
rs559793099	22	A	G	0.000994	RP3-333H23.8	NA	0.248
rs140760017	22	ATTATTTAT	A	0.1839	RP3-333H23.8	intergenic	0.693
rs11704385	22	T	C	0.1869	RPL3	intergenic	0.165
rs62228376	22	G	C	0.1859	RPL3	intergenic	0.375
rs75712317	22	C	T	0.1859	RPL3	intergenic	1.006
rs62228377	22	G	A	0.1859	RPL3	intergenic	1.677
rs62228378	22	G	A	0.1859	RPL3	intergenic	2.18
rs971964	22	C	T	0.1859	RPL3	intergenic	4.404
rs77442041	22	GA	G	0.2048	RPL3	intergenic	4.473
rs5757609	22	G	C	0.2038	RPL3	intergenic	1.785
rs5757610	22	C	T	0.2038	RPL3	downstream	1.46
rs5757611	22	C	T	0.2038	RPL3	downstream	0.14
rs2014842	22	G	A	0.1759	RPL3	intronic	7.871
rs2076125	22	A	G	0.2038	RPL3	intronic	7.897
rs2007418	22	T	C	0.2038	RPL3	intronic	7.725
rs1569498	22	C	T	0.2346	RPL3	intronic	3.929
rs12628367	22	A	C	0.2038	RPL3	intergenic	3.753
rs5757614	22	G	T	0.2038	RPL3	intergenic	2.433
rs12627970	22	A	G	0.2038	RPL3	intergenic	3.642
rs12627761	22	G	A	0.2028	RPL3	intergenic	1.94
rs5757618	22	A	T	0.2028	RPL3	intergenic	11.53
rs5757619	22	G	A	0.2028	RPL3	intergenic	8.811
rs66578187	22	A	AT	0.175	RPL3	intergenic	3.428
rs5750789	22	C	T	0.1859	RPL3	intergenic	4.463
rs77724597	22	GC	G	0.2157	RPL3	intergenic	7.737
rs5757622	22	C	T	0.1859	RPL3	intergenic	8.83
rs28591484	22	G	A	0.1859	RPL3	intergenic	1.273
rs62228404	22	G	A	0.1859	RPL3	intergenic	10.05
rs62228405	22	C	T	0.1859	RPL3	intergenic	0.118
rs12163078	22	G	A	0.1869	SYNGR1	intergenic	0.008
rs58824423	22	CA	C	0.2455	SYNGR1	intergenic	1.572
rs12627838	22	A	G	0.1859	SYNGR1	intergenic	9.558
rs372552354	22	C	CATTTATTT	0.2704	SYNGR1	intergenic	1.241
rs11089950	22	C	T	0.2266	SYNGR1	NA	0.111
rs34048682	22	CT	C	0.1958	SYNGR1	intergenic	11.67
rs5757624	22	T	C	0.1859	SYNGR1	intergenic	0.545
rs5757625	22	T	G	0.1889	SYNGR1	intergenic	0.254
rs140205693	22	C	CTTTG	0.1958	SYNGR1	intergenic	0.827
rs74804869	22	G	A	0.2306	SYNGR1	intergenic	0.196
rs3747177	22	C	A	0.2296	SYNGR1	intronic	10.11
rs2267407	22	G	A	0.2296	SYNGR1	intronic	4.256
rs1807560	22	G	A	0.2296	SYNGR1	intronic	0.89
rs5757628	22	G	A	0.2306	SYNGR1	intronic	4.369
rs715505	22	G	C	0.2316	SYNGR1	intronic	3.39
rs61616683	22	C	T	0.2306	SYNGR1	intronic	1.113
rs2049985	22	G	C	0.2306	SYNGR1	intronic	0.614

[truncated: 8 more sheets: Table S11, Table S12, Table S13, Table S14, Table S15, Table S16, Table S17, Table S18]
